# Supplementary material for: Crystal structure of rac-3,9-bis­(2,6-di­fluoro­phen­yl)-2,4,8,10-tetra­oxa­spiro[5.5]undeca­ne
Source: Acta Crystallogr E Crystallogr Commun. 2015 Jan 24;71(Pt 2):o127–8. doi: 10.1107/S2056989015001206 (PMC4384547; doi:10.1107/S2056989015001206)
Supplement: Supplementary file 1 [file e-71-0o127-sup1.cif]

##############################################################################
#                                                                            #
# This CIF contains the data in a paper accepted for publication in          #
# Acta Crystallographica Section E. It conforms to the requirements of       #
# Notes for Authors for Acta Crystallographica Section E, and has been       #
# peer reviewed under the auspices of the IUCr Commission on Journals.       #
#                                                                            #
# Full details of the Crystallographic Information File format               #
# are given in the paper "The Crystallographic Information File (CIF):       #
# a New Standard Archive File for Crystallography" by S. R. Hall, F. H.      #
# Allen and I. D. Brown [Acta Cryst. (1991), A47, 655-685].                  #
#                                                                            #
# The current version of the core CIF dictionary is obtainable from          #
# ftp://ftp.iucr.org/pub/cif_core.dic.                                       #
#                                                                            #
# Software is freely available for graphical display of the structure(s)     #
# in this CIF. For information consult the CIF software page                 #
# http://www.iucr.org/resources/cif/software.                                #
#                                                                            #
# This file may be used for bona fide research purposes within the           #
# scientific community so long as proper attribution is given to the journal # 
# article from which it was obtained.                                        #
#                                                                            #
##############################################################################
data_I
_audit_creation_method     SHELXL-97
_journal_date_recd_electronic     2015-01-17
_journal_date_accepted     2015-01-20
_journal_name_full     'Acta Crystallographica, Section E'
_journal_year     2015
_journal_volume     71
_journal_issue      2
_journal_page_first     o127
_journal_page_last     o128
_journal_paper_category     HO
_journal_paper_doi     10.1107/S2056989015001206
_journal_coeditor_code     SU5070
_publ_contact_author_name     'Xiaoqing Sun'
_publ_contact_author_address
;
Advanced Catalysis and Green Manufacturing Collaborative Innovation Center,
Changzhou University, Changzhou 213164, Jiangsu, People's Republic of China
;
_publ_contact_author_email     'cl861103@163.com'
_publ_contact_author_fax     ?
_publ_contact_author_phone     '+86 519 86330257'
_publ_section_title
;
Crystal structure of
<i>rac</i>-3,9-bis(2,6-difluorophenyl)-2,4,8,10-tetraoxaspiro[5.5]undecane
;
_publ_section_title_footnote     .
loop_
    _publ_author_name
    _publ_author_footnote
    _publ_author_address
    'Chen, Liang' .
;
Advanced Catalysis and Green Manufacturing Collaborative Innovation Center,
Changzhou University, Changzhou 213164, Jiangsu,
People's Republic of China
;
    'Li, Zhengyi' .
;
Key Laboratory of Fine Chemical Engineering, Changzhou University, Changzhou
213164, Jiangsu,
People's Republic of China
;
    'Jin, Linlin' .
;
Key Laboratory of Fine Chemical Engineering, Changzhou University, Changzhou
213164, Jiangsu,
People's Republic of China
;
    'Sun, Xiaoqiang' .
;
Key Laboratory of Fine Chemical Engineering, Changzhou University, Changzhou
213164, Jiangsu,
People's Republic of China
;
    'Wang, Zhiming' .
;
Key Laboratory of Fine Chemical Engineering, Changzhou University, Changzhou
213164, Jiangsu,
People's Republic of China
;
_publ_section_synopsis     .
_database_code_depnum_ccdc_archive     'CCDC 859906'
_chemical_name_systematic
;
3,9-Bis(2,6-difluorophenyl)-2,4,8,10-tetraoxaspiro[5.5]undecane
;
_chemical_name_common     ?
_chemical_formula_moiety     'C19 H16 F4 O4'
_chemical_formula_sum     'C19 H16 F4 O4'
_chemical_formula_iupac     'C19 H16 F4 O4'
_chemical_formula_weight     384.32
_chemical_melting_point     ?
_symmetry_cell_setting     monoclinic
_symmetry_space_group_name_H-M     'C 2/c'
_symmetry_space_group_name_Hall     '-C 2yc'
loop_
    _symmetry_equiv_pos_as_xyz
    'x, y, z'
    '-x, y, -z+1/2'
    'x+1/2, y+1/2, z'
    '-x+1/2, y+1/2, -z+1/2'
    '-x, -y, -z'
    'x, -y, z-1/2'
    '-x+1/2, -y+1/2, -z'
    'x+1/2, -y+1/2, z-1/2'
_cell_length_a     28.960(5)
_cell_length_b     5.5627(11)
_cell_length_c     11.205(2)
_cell_angle_alpha     90.00
_cell_angle_beta     95.442(4)
_cell_angle_gamma     90.00
_cell_volume     1797.0(6)
_cell_formula_units_Z     4
_cell_measurement_reflns_used     2905
_cell_measurement_theta_min     2.83
_cell_measurement_theta_max     29.65
_cell_measurement_temperature     296(2)
_exptl_crystal_description     block
_exptl_crystal_colour     colourless
_exptl_crystal_size_max     0.20
_exptl_crystal_size_mid     0.18
_exptl_crystal_size_min     0.15
_exptl_crystal_density_diffrn     1.421
_exptl_crystal_density_meas     ?
_exptl_crystal_density_method     'not measured'
_exptl_crystal_F_000     792
_exptl_absorpt_coefficient_mu     0.126
_exptl_absorpt_correction_type     multi-scan
_exptl_absorpt_process_details
;
(SADABS; Bruker, 2009)
;
_exptl_absorpt_correction_T_min     0.9753
_exptl_absorpt_correction_T_max     0.9814
_exptl_special_details     ?
_diffrn_ambient_temperature     296(2)
_diffrn_radiation_type     MoK\a
_diffrn_radiation_wavelength     0.71073
_diffrn_radiation_source     'fine-focus sealed tube'
_diffrn_radiation_monochromator     graphite
_diffrn_measurement_device_type     'Bruker APEXII CCD area-detector'
_diffrn_measurement_method     'phi and omega scans'
_diffrn_detector_area_resol_mean     ?
_diffrn_reflns_number     4856
_diffrn_reflns_av_R_equivalents     0.0307
_diffrn_reflns_av_sigmaI/netI     0.0333
_diffrn_reflns_theta_min     1.41
_diffrn_reflns_theta_max     25.49
_diffrn_reflns_theta_full     25.49
_diffrn_measured_fraction_theta_max     0.996
_diffrn_measured_fraction_theta_full     0.996
_diffrn_reflns_limit_h_min     -34
_diffrn_reflns_limit_h_max     34
_diffrn_reflns_limit_k_min     -6
_diffrn_reflns_limit_k_max     6
_diffrn_reflns_limit_l_min     -13
_diffrn_reflns_limit_l_max     11
_diffrn_standards_number     ?
_diffrn_standards_interval_count     ?
_diffrn_standards_interval_time     ?
_diffrn_standards_decay_%     ?
_refine_special_details
;
Refinement of <i>F</i>^2^ against ALL reflections. The weighted <i>R</i>-factor
<i>wR</i> and goodness of fit <i>S</i> are based on <i>F</i>^2^, conventional
<i>R</i>-factors <i>R</i> are based on <i>F</i>, with <i>F</i> set to zero for
negative <i>F</i>^2^. The threshold expression of <i>F</i>^2^ >
\s(<i>F</i>^2^) is used only for calculating <i>R</i>-factors(gt) <i>etc</i>.
and is not relevant to the choice of reflections for refinement.
<i>R</i>-factors based on <i>F</i>^2^ are statistically about twice as large
as those based on <i>F</i>, and <i>R</i>- factors based on ALL data will be
even larger.
;
_reflns_number_total     1671
_reflns_number_gt     1444
_reflns_threshold_expression     >2sigma(I)
_refine_ls_structure_factor_coef     Fsqd
_refine_ls_matrix_type     full
_refine_ls_R_factor_all     0.0554
_refine_ls_R_factor_gt     0.0501
_refine_ls_wR_factor_gt     0.1423
_refine_ls_wR_factor_ref     0.1483
_refine_ls_goodness_of_fit_ref     1.005
_refine_ls_restrained_S_all     1.005
_refine_ls_number_reflns     1671
_refine_ls_number_parameters     124
_refine_ls_number_restraints     0
_refine_ls_hydrogen_treatment     constr
_refine_ls_weighting_scheme     calc
_refine_ls_weighting_details
         'calc w=1/[\s^2^(Fo^2^)+(0.0997P)^2^+0.5847P] where P=(Fo^2^+2Fc^2^)/3'
_atom_sites_solution_hydrogens     geom
_atom_sites_solution_primary     direct
_atom_sites_solution_secondary     difmap
_refine_ls_shift/su_max     0.001
_refine_ls_shift/su_mean     0.000
_refine_diff_density_max     0.260
_refine_diff_density_min     -0.340
_refine_ls_extinction_method     SHELXL
_refine_ls_extinction_coef     0.057(5)
_refine_ls_extinction_expression
                                  'Fc^*^=kFc[1+0.001xFc^2^\l^3^/sin(2\q)]^-1/4^'
loop_
    _atom_type_symbol
    _atom_type_description
    _atom_type_scat_dispersion_real
    _atom_type_scat_dispersion_imag
    _atom_type_scat_source
    'C' 'C' 0.0033 0.0016
                         'International Tables Vol C Tables 4.2.6.8 and 6.1.1.4'
    'H' 'H' 0.0000 0.0000
                         'International Tables Vol C Tables 4.2.6.8 and 6.1.1.4'
    'O' 'O' 0.0106 0.0060
                         'International Tables Vol C Tables 4.2.6.8 and 6.1.1.4'
    'F' 'F' 0.0171 0.0103
                         'International Tables Vol C Tables 4.2.6.8 and 6.1.1.4'
_computing_data_collection
;
APEX2 (Bruker, 2009)
;
_computing_cell_refinement
;
SAINT (Bruker, 2009)
;
_computing_data_reduction
;
SAINT (Bruker, 2009)
;
_computing_structure_solution
;
SHELXS97 (Sheldrick, 2008)
;
_computing_structure_refinement
;
SHELXL97 (Sheldrick, 2015)
;
_computing_molecular_graphics
;
SHELXTL (Sheldrick, 2008)
;
_computing_publication_material
;
SHELXTL (Sheldrick, 2008)
;
loop_
    _atom_site_type_symbol
    _atom_site_label
    _atom_site_fract_x
    _atom_site_fract_y
    _atom_site_fract_z
    _atom_site_U_iso_or_equiv
    _atom_site_adp_type
    _atom_site_calc_flag
    _atom_site_refinement_flags
    _atom_site_occupancy
    _atom_site_symmetry_multiplicity
    _atom_site_disorder_assembly
    _atom_site_disorder_group
    C C9 0.5000 1.0314(3) 0.7500 0.0444(5) Uani d S 1 2 . .
    O O2 0.56492(4) 1.05258(19) 0.62616(10) 0.0529(4) Uani d . 1 1 . .
    O O1 0.56527(4) 0.75364(18) 0.77199(9) 0.0478(4) Uani d . 1 1 . .
    F F2 0.57010(3) 0.5988(2) 0.51818(9) 0.0650(4) Uani d . 1 1 . .
    C C8 0.53125(5) 0.8761(3) 0.83549(13) 0.0469(4) Uani d . 1 1 . .
    H H8A 0.5468 0.9763 0.8978 0.056 Uiso calc R 1 1 . .
    H H8B 0.5126 0.7589 0.8734 0.056 Uiso calc R 1 1 . .
    C C7 0.59217(6) 0.9188(3) 0.71277(14) 0.0516(4) Uani d . 1 1 . .
    H H7 0.6082 1.0281 0.7716 0.062 Uiso calc R 1 1 . .
    C C10 0.46902(7) 1.1913(3) 0.81939(15) 0.0569(5) Uani d . 1 1 . .
    H H10A 0.4880 1.2783 0.8810 0.068 Uiso calc R 1 1 . .
    H H10B 0.4535 1.3082 0.7652 0.068 Uiso calc R 1 1 . .
    C C6 0.62720(6) 0.7791(3) 0.65080(16) 0.0587(5) Uani d . 1 1 . .
    C C5 0.61516(6) 0.6237(3) 0.55644(18) 0.0614(5) Uani d . 1 1 . .
    C C4 0.64657(9) 0.4916(5) 0.4995(3) 0.0962(8) Uani d . 1 1 . .
    H H4 0.6369 0.3890 0.4365 0.115 Uiso calc R 1 1 . .
    C C1 0.67413(8) 0.7922(6) 0.6860(3) 0.0917(8) Uani d . 1 1 . .
    F F1 0.68770(5) 0.9389(5) 0.78045(18) 0.1351(8) Uani d . 1 1 . .
    C C2 0.70735(8) 0.6647(9) 0.6309(4) 0.1288(13) Uani d . 1 1 . .
    H H2 0.7387 0.6806 0.6563 0.155 Uiso calc R 1 1 . .
    C C3 0.69284(12) 0.5162(8) 0.5389(4) 0.1302(13) Uani d . 1 1 . .
    H H3 0.7147 0.4287 0.5015 0.156 Uiso calc R 1 1 . .
loop_
    _atom_site_aniso_label
    _atom_site_aniso_U_11
    _atom_site_aniso_U_22
    _atom_site_aniso_U_33
    _atom_site_aniso_U_12
    _atom_site_aniso_U_13
    _atom_site_aniso_U_23
    C9 0.0647(13) 0.0304(9) 0.0386(10) 0.000 0.0074(9) 0.000
    O2 0.0676(8) 0.0444(6) 0.0482(7) -0.0015(5) 0.0131(5) 0.0078(5)
    O1 0.0523(6) 0.0447(6) 0.0457(6) -0.0014(4) 0.0011(4) 0.0065(4)
    F2 0.0611(7) 0.0655(7) 0.0669(7) -0.0013(4) -0.0020(5) -0.0138(5)
    C8 0.0595(9) 0.0458(8) 0.0350(7) -0.0063(6) 0.0023(6) 0.0012(6)
    C7 0.0543(9) 0.0527(9) 0.0464(8) -0.0136(7) -0.0020(7) -0.0004(6)
    C10 0.0834(12) 0.0336(8) 0.0560(10) 0.0014(7) 0.0177(8) -0.0043(6)
    C6 0.0482(9) 0.0680(11) 0.0594(10) -0.0062(7) 0.0029(7) 0.0097(8)
    C5 0.0591(10) 0.0624(11) 0.0640(11) 0.0034(8) 0.0114(8) 0.0034(8)
    C4 0.0832(15) 0.1023(18) 0.1070(19) 0.0196(14) 0.0290(14) -0.0103(16)
    C1 0.0510(11) 0.124(2) 0.0972(17) -0.0138(12) -0.0083(10) 0.0036(15)
    F1 0.0684(9) 0.195(2) 0.1355(14) -0.0375(11) -0.0249(9) -0.0258(13)
    C2 0.0455(12) 0.183(4) 0.158(3) 0.0131(17) 0.0088(15) 0.019(3)
    C3 0.0830(19) 0.149(3) 0.164(3) 0.038(2) 0.042(2) -0.001(3)
_geom_special_details
;
All e.s.d.'s (except the e.s.d. in the dihedral angle between two l.s. planes)
are estimated using the full covariance matrix. The cell e.s.d.'s are taken
into account individually in the estimation of e.s.d.'s in distances, angles
and torsion angles; correlations between e.s.d.'s in cell parameters are only
used when they are defined by crystal symmetry. An approximate (isotropic)
treatment of cell e.s.d.'s is used for estimating e.s.d.'s involving l.s.
planes.
;
loop_
    _geom_bond_atom_site_label_1
    _geom_bond_atom_site_label_2
    _geom_bond_site_symmetry_2
    _geom_bond_distance
    _geom_bond_publ_flag
    C9 C8 2_656 1.5226(19) ?
    C9 C8 . 1.5227(18) ?
    C9 C10 . 1.5277(19) ?
    C9 C10 2_656 1.5277(19) ?
    O2 C7 . 1.405(2) ?
    O2 C10 2_656 1.4309(19) ?
    O1 C7 . 1.4106(18) ?
    O1 C8 . 1.4400(18) ?
    F2 C5 . 1.342(2) ?
    C8 H8A . 0.9700 ?
    C8 H8B . 0.9700 ?
    C7 C6 . 1.500(2) ?
    C7 H7 . 0.9800 ?
    C10 O2 2_656 1.4309(19) ?
    C10 H10A . 0.9700 ?
    C10 H10B . 0.9700 ?
    C6 C1 . 1.381(3) ?
    C6 C5 . 1.384(3) ?
    C5 C4 . 1.373(3) ?
    C4 C3 . 1.377(5) ?
    C4 H4 . 0.9300 ?
    C1 F1 . 1.364(3) ?
    C1 C2 . 1.386(5) ?
    C2 C3 . 1.356(6) ?
    C2 H2 . 0.9300 ?
    C3 H3 . 0.9300 ?
loop_
    _geom_angle_atom_site_label_1
    _geom_angle_atom_site_label_2
    _geom_angle_atom_site_label_3
    _geom_angle_site_symmetry_1
    _geom_angle_site_symmetry_3
    _geom_angle
    _geom_angle_publ_flag
    C8 C9 C8 2_656 . 110.87(16) ?
    C8 C9 C10 2_656 . 107.93(9) ?
    C8 C9 C10 . . 110.67(9) ?
    C8 C9 C10 2_656 2_656 110.67(9) ?
    C8 C9 C10 . 2_656 107.93(9) ?
    C10 C9 C10 . 2_656 108.76(16) ?
    C7 O2 C10 . 2_656 110.78(12) ?
    C7 O1 C8 . . 111.00(11) ?
    O1 C8 C9 . . 110.56(10) ?
    O1 C8 H8A . . 109.5 ?
    C9 C8 H8A . . 109.5 ?
    O1 C8 H8B . . 109.5 ?
    C9 C8 H8B . . 109.5 ?
    H8A C8 H8B . . 108.1 ?
    O2 C7 O1 . . 111.78(12) ?
    O2 C7 C6 . . 108.36(13) ?
    O1 C7 C6 . . 107.94(13) ?
    O2 C7 H7 . . 109.6 ?
    O1 C7 H7 . . 109.6 ?
    C6 C7 H7 . . 109.6 ?
    O2 C10 C9 2_656 . 111.29(12) ?
    O2 C10 H10A 2_656 . 109.4 ?
    C9 C10 H10A . . 109.4 ?
    O2 C10 H10B 2_656 . 109.4 ?
    C9 C10 H10B . . 109.4 ?
    H10A C10 H10B . . 108.0 ?
    C1 C6 C5 . . 114.9(2) ?
    C1 C6 C7 . . 122.08(19) ?
    C5 C6 C7 . . 123.01(15) ?
    F2 C5 C4 . . 117.6(2) ?
    F2 C5 C6 . . 118.38(15) ?
    C4 C5 C6 . . 124.0(2) ?
    C5 C4 C3 . . 117.7(3) ?
    C5 C4 H4 . . 121.1 ?
    C3 C4 H4 . . 121.1 ?
    F1 C1 C6 . . 117.2(2) ?
    F1 C1 C2 . . 119.4(2) ?
    C6 C1 C2 . . 123.5(3) ?
    C3 C2 C1 . . 118.2(2) ?
    C3 C2 H2 . . 120.9 ?
    C1 C2 H2 . . 120.9 ?
    C2 C3 C4 . . 121.8(3) ?
    C2 C3 H3 . . 119.1 ?
    C4 C3 H3 . . 119.1 ?
loop_
    _geom_torsion_atom_site_label_1
    _geom_torsion_atom_site_label_2
    _geom_torsion_atom_site_label_3
    _geom_torsion_atom_site_label_4
    _geom_torsion_site_symmetry_1
    _geom_torsion_site_symmetry_2
    _geom_torsion_site_symmetry_3
    _geom_torsion_site_symmetry_4
    _geom_torsion
    _geom_torsion_publ_flag
    C7 O1 C8 C9 . . . . 57.50(15) ?
    C8 C9 C8 O1 2_656 . . . 69.20(9) ?
    C10 C9 C8 O1 . . . . -171.06(11) ?
    C10 C9 C8 O1 2_656 . . . -52.16(15) ?
    C10 O2 C7 O1 2_656 . . . 61.60(16) ?
    C10 O2 C7 C6 2_656 . . . -179.58(12) ?
    C8 O1 C7 O2 . . . . -61.92(15) ?
    C8 O1 C7 C6 . . . . 179.00(11) ?
    C8 C9 C10 O2 2_656 . . 2_656 52.40(16) ?
    C8 C9 C10 O2 . . . 2_656 -69.09(16) ?
    C10 C9 C10 O2 2_656 . . 2_656 172.51(17) ?
    O2 C7 C6 C1 . . . . 126.2(2) ?
    O1 C7 C6 C1 . . . . -112.5(2) ?
    O2 C7 C6 C5 . . . . -55.3(2) ?
    O1 C7 C6 C5 . . . . 65.9(2) ?
    C1 C6 C5 F2 . . . . 179.13(19) ?
    C7 C6 C5 F2 . . . . 0.6(3) ?
    C1 C6 C5 C4 . . . . -0.5(3) ?
    C7 C6 C5 C4 . . . . -179.1(2) ?
    F2 C5 C4 C3 . . . . -179.8(3) ?
    C6 C5 C4 C3 . . . . -0.1(4) ?
    C5 C6 C1 F1 . . . . -178.6(2) ?
    C7 C6 C1 F1 . . . . 0.0(3) ?
    C5 C6 C1 C2 . . . . 1.2(4) ?
    C7 C6 C1 C2 . . . . 179.8(3) ?
    F1 C1 C2 C3 . . . . 178.6(4) ?
    C6 C1 C2 C3 . . . . -1.2(5) ?
    C1 C2 C3 C4 . . . . 0.5(6) ?
    C5 C4 C3 C2 . . . . 0.2(6) ?
loop_
    _geom_hbond_atom_site_label_D
    _geom_hbond_atom_site_label_H
    _geom_hbond_atom_site_label_A
    _geom_hbond_site_symmetry_A
    _geom_hbond_distance_DH
    _geom_hbond_distance_HA
    _geom_hbond_distance_DA
    _geom_hbond_angle_DHA
    C8 H8A O2 6_576 0.97 2.57 3.334(2) 136
    C10 H10B O1 2_666 0.97 2.56 3.410(2) 146
    C2 H2 F1 4_646 0.93 2.56 3.351(3) 143
