# Supplementary material for: Crystal structure of rac-3,9-bis­(2,6-di­fluoro­phen­yl)-2,4,8,10-tetra­oxa­spiro[5.5]undeca­ne
Source: Acta Crystallogr E Crystallogr Commun. 2015 Jan 24;71(Pt 2):o127–8. doi: 10.1107/S2056989015001206 (PMC4384547; doi:10.1107/S2056989015001206)
Supplement: Supplementary file 2 [file e-71-0o127-Isup2.hkl]

# 
# h,k,l, Fc-squared, Fo-squared, sigma(Fo-squared) and status flag 
# 
data_I
_shelx_title ' CL20111207 in C2/c' 
_shelx_refln_list_code          4 
_shelx_F_calc_maximum      200.29 
_exptl_crystal_F_000       792.00 
_reflns_d_resolution_high  0.8257 
 
loop_ 
 _symmetry_equiv_pos_as_xyz 
 'x, y, z' 
 '-x, y, -z+1/2' 
 'x+1/2, y+1/2, z' 
 '-x+1/2, y+1/2, -z+1/2' 
 '-x, -y, -z' 
 'x, -y, z-1/2' 
 '-x+1/2, -y+1/2, -z' 
 'x+1/2, -y+1/2, z-1/2' 
 
_cell_length_a    28.9602 
_cell_length_b     5.5627 
_cell_length_c    11.2050 
_cell_angle_alpha  90.000 
_cell_angle_beta   95.442 
_cell_angle_gamma  90.000 
 
_shelx_F_squared_multiplier     1.000 
 
loop_ 
 _refln_index_h 
 _refln_index_k 
 _refln_index_l 
 _refln_F_squared_calc 
 _refln_F_squared_meas 
 _refln_F_squared_sigma 
 _refln_observed_status 
   2   0   0    12812.83     6469.05    179.14 o 
   4   0   0     3573.29     3735.09     61.83 o 
   6   0   0       45.62       87.55      1.91 o 
   8   0   0    31230.33    36837.57   1239.22 o 
  10   0   0      437.28      492.50      9.98 o 
  12   0   0      449.81      466.23     30.87 o 
  14   0   0     1052.94     1202.06     32.20 o 
  16   0   0     7609.65     8313.38    177.65 o 
  18   0   0      411.71      526.28     11.73 o 
  20   0   0      983.49     1088.16     23.72 o 
  22   0   0      855.21      877.06     19.32 o 
  24   0   0      382.42      378.80      8.78 o 
  26   0   0        7.89        8.68      1.07 o 
  28   0   0      286.90      256.70      7.41 o 
  30   0   0      275.71      282.94     11.45 o 
  32   0   0      256.70      303.38     12.34 o 
  34   0   0       87.44       92.43      5.35 o 
   1   1   0     4512.41     5511.39    255.31 o 
   3   1   0     8403.94     8901.12    582.37 o 
   5   1   0      949.56      970.22     23.46 o 
   7   1   0      122.09      142.24      3.67 o 
   9   1   0      609.83      675.98     14.64 o 
  11   1   0     2221.81     2306.85     88.41 o 
  13   1   0      662.01      657.51     10.17 o 
  15   1   0     1029.35     1007.92     15.47 o 
  17   1   0      240.74      252.40      4.64 o 
  19   1   0      234.75      212.32      3.64 o 
  21   1   0      284.50      300.17      4.99 o 
  23   1   0      246.60      240.23      4.15 o 
  25   1   0      122.97      140.44      3.19 o 
  27   1   0       20.72       17.40      1.27 o 
  29   1   0        2.65        3.36      0.89 o 
  31   1   0      159.47      157.91      4.33 o 
  33   1   0       81.50       89.92     11.42 o 
   0   2   0      741.09      664.68     24.77 o 
   2   2   0      417.44      435.89     11.72 o 
   4   2   0      310.45      283.40      6.71 o 
   6   2   0       17.60       36.08      1.44 o 
   8   2   0      901.67      973.42     40.52 o 
  10   2   0      715.55      746.04     16.82 o 
  12   2   0      999.18     1173.19     21.93 o 
  14   2   0      130.69      126.76      2.85 o 
  16   2   0       61.58       52.15      2.21 o 
  18   2   0      165.06      165.72      4.26 o 
  20   2   0      631.20      662.22     12.79 o 
  22   2   0      140.97      144.60      3.44 o 
  24   2   0      229.35      233.14      5.68 o 
  26   2   0      217.21      240.79      5.88 o 
  28   2   0        0.55        0.64      0.88 o 
  30   2   0       41.35       36.09      2.02 o 
  32   2   0        2.78        1.51      1.06 o 
   1   3   0        0.40        2.45      0.63 o 
   3   3   0       62.48       73.16      2.71 o 
   5   3   0      508.28      478.19     11.23 o 
   7   3   0     1143.72     1231.46     45.71 o 
   9   3   0      112.30      134.78      4.71 o 
  11   3   0      288.65      218.49      8.97 o 
  13   3   0      369.78      281.10     28.65 o 
  15   3   0      659.75      649.25     12.64 o 
  17   3   0      600.47      601.43     11.81 o 
  19   3   0      244.41      243.66      6.25 o 
  21   3   0       14.68       15.57      2.32 o 
  23   3   0        1.74        0.00      1.52 o 
  25   3   0        0.63        0.00      1.11 o 
  27   3   0        2.94        2.85      1.26 o 
  29   3   0        0.10        0.62      1.39 o 
  31   3   0       25.19       22.54      2.20 o 
   0   4   0       72.47       70.33      4.11 o 
   2   4   0        7.91       11.32      1.26 o 
   4   4   0        0.10        0.00      0.68 o 
   6   4   0      170.03      179.40      4.97 o 
   8   4   0       42.33       37.79      1.85 o 
  10   4   0      129.88      128.88      3.84 o 
  12   4   0       68.89       66.00      2.56 o 
  14   4   0      314.17      342.48     10.84 o 
  16   4   0      372.50      369.02      9.06 o 
  18   4   0       32.11       23.52      1.74 o 
  20   4   0        4.24        2.86      1.09 o 
  22   4   0       42.10       41.87      2.71 o 
  24   4   0       13.74       11.75      1.82 o 
  26   4   0       18.28       14.20      1.95 o 
  28   4   0        0.14        0.00      1.26 o 
   1   5   0      202.15      193.31      6.89 o 
   3   5   0       25.52       23.14      2.03 o 
   5   5   0       10.98        9.49      1.25 o 
   7   5   0        0.08        1.47      0.97 o 
   9   5   0        2.49        2.89      1.03 o 
  11   5   0       11.56        9.08      1.62 o 
  13   5   0        0.04        0.14      1.32 o 
  15   5   0       61.42       59.74      3.38 o 
  17   5   0      145.88      158.26      4.82 o 
  19   5   0       10.38       11.47      1.82 o 
  21   5   0      112.90      123.23      4.98 o 
  23   5   0        0.01        0.00      2.23 o 
   0   6   0      135.19      121.06      5.32 o 
   2   6   0       38.55       40.96      2.51 o 
   4   6   0       54.73       56.86      2.86 o 
   6   6   0      246.48      271.80      8.15 o 
   8   6   0      111.94      129.39      5.69 o 
  10   6   0        0.73        0.39      1.54 o 
  12   6   0       30.22       36.35      3.39 o 
  14   6   0       63.65       69.82      4.01 o 
 -33   1   1       50.21       51.46      2.33 o 
 -31   1   1        3.05        3.45      1.20 o 
 -29   1   1       17.11       16.65      1.30 o 
 -27   1   1       93.86      103.02      2.68 o 
 -25   1   1      131.08      137.40      3.21 o 
 -23   1   1      168.69      161.84      3.51 o 
 -21   1   1      255.46      228.52      4.23 o 
 -19   1   1      654.14      653.98     12.49 o 
 -17   1   1      138.32      144.28      2.76 o 
 -15   1   1     1613.75     1832.18     35.63 o 
 -13   1   1      159.57      175.46      4.54 o 
 -11   1   1      194.22      102.92      3.22 o 
  -9   1   1      625.24      632.87     13.76 o 
  -7   1   1        0.00        0.04      0.16 o 
  -5   1   1      708.48      826.83     19.01 o 
  -3   1   1    12789.81    15141.65   1103.86 o 
  -1   1   1     1121.09      990.58     28.87 o 
   1   1   1    25466.86    19966.31    553.42 o 
   3   1   1     6352.92     6884.26    221.63 o 
   5   1   1     1909.63     2162.84     36.84 o 
   7   1   1     9478.80    10816.98    196.08 o 
   9   1   1     2492.80     2306.80     44.07 o 
  11   1   1      253.76      188.55      3.39 o 
  13   1   1      835.97      930.97     15.98 o 
  15   1   1      497.87      490.22      7.73 o 
  17   1   1      711.41      807.24     12.52 o 
  19   1   1       50.65       44.28      1.28 o 
  21   1   1      107.97      110.38      3.04 o 
  23   1   1      159.27      150.61      2.81 o 
  25   1   1        3.22        6.26      0.71 o 
  27   1   1       40.88       33.31      1.48 o 
  29   1   1       73.02       66.67      2.37 o 
  31   1   1       56.37       46.56      2.06 o 
  33   1   1       11.18       15.46      1.82 o 
 -32   2   1       43.85       37.88      2.16 o 
 -30   2   1       13.32       12.36      1.33 o 
 -28   2   1       72.29       76.69      2.75 o 
 -26   2   1      146.79      145.30      4.09 o 
 -24   2   1      638.58      654.30     14.06 o 
 -22   2   1      194.90      180.26      3.96 o 
 -20   2   1      333.04      333.42      6.79 o 
 -18   2   1        0.91        0.09      0.30 o 
 -16   2   1       10.00        7.49      0.63 o 
 -14   2   1     2669.40     2746.76     61.55 o 
 -12   2   1       10.49       10.31      0.89 o 
 -10   2   1        0.00        6.12      1.40 o 
  -8   2   1      725.52      702.15     28.49 o 
  -6   2   1     5372.70     5599.77    143.86 o 
  -4   2   1     2218.72     2184.24     56.52 o 
  -2   2   1     3393.68     3383.34    182.64 o 
   0   2   1      400.58      375.08     14.30 o 
   2   2   1     6654.89     7607.12    167.14 o 
   4   2   1     6293.41     6820.18    149.59 o 
   6   2   1      993.07      948.56     26.55 o 
   8   2   1       39.24       48.33      1.88 o 
  10   2   1      929.38      822.35     18.47 o 
  12   2   1      389.43      355.19      8.29 o 
  14   2   1      140.95      156.88      4.05 o 
  16   2   1      525.29      536.07     10.36 o 
  18   2   1     1176.50     1223.12     20.49 o 
  20   2   1      387.30      395.05      7.86 o 
  22   2   1      431.70      469.57      9.22 o 
  24   2   1      467.95      451.80      8.98 o 
  26   2   1       84.08       83.26      2.82 o 
  28   2   1       20.34       17.52      1.44 o 
  30   2   1        9.64        9.70      1.20 o 
  32   2   1       16.21       16.25      1.89 o 
 -31   3   1       23.26       29.23      2.46 o 
 -29   3   1      105.86      101.74      4.23 o 
 -27   3   1        2.79        1.93      1.24 o 
 -25   3   1      161.93      168.24      5.68 o 
 -23   3   1      111.49      121.99      4.48 o 
 -21   3   1       37.93       29.69      2.08 o 
 -19   3   1      164.81      179.03      4.10 o 
 -17   3   1     1592.50     1582.50     29.77 o 
 -15   3   1     1995.26     2037.28     43.99 o 
 -13   3   1      962.78     1035.25     22.79 o 
 -11   3   1      448.49      440.72     10.43 o 
  -9   3   1     2192.08     2195.56     48.73 o 
  -7   3   1      586.91      589.97     15.98 o 
  -5   3   1        3.25        5.71      0.88 o 
  -3   3   1      661.20      646.54     17.37 o 
  -1   3   1      325.70      359.67      9.98 o 
   1   3   1       84.37       86.02      3.05 o 
   3   3   1      208.25      206.92      5.25 o 
   5   3   1     1165.74     1067.37     24.08 o 
   7   3   1        3.23        3.52      0.68 o 
   9   3   1       24.36       26.98      1.58 o 
  11   3   1      111.07      111.31      3.86 o 
  13   3   1      728.90      652.54     39.00 o 
  15   3   1      848.73      884.36     25.39 o 
  17   3   1     1006.72      998.06     27.19 o 
  19   3   1        3.33        2.45      1.06 o 
  21   3   1      561.78      569.20     16.41 o 
  23   3   1       17.28       20.68      2.02 o 
  25   3   1        0.34        0.00      1.13 o 
  27   3   1       13.93       10.21      1.64 o 
  29   3   1       22.88       21.40      2.14 o 
 -28   4   1       13.74       19.81      2.20 o 
 -26   4   1        2.56        2.79      1.37 o 
 -24   4   1       21.31       22.48      2.13 o 
 -22   4   1       28.93       23.64      2.94 o 
 -20   4   1      129.88      146.81      5.17 o 
 -18   4   1        9.22        5.02      1.18 o 
 -16   4   1      354.77      362.93      8.83 o 
 -14   4   1      623.06      598.20     11.92 o 
 -12   4   1      327.72      330.49      8.33 o 
 -10   4   1       61.79       51.99      2.21 o 
  -8   4   1       13.71        8.64      1.09 o 
  -6   4   1       82.94       80.66      3.22 o 
  -4   4   1      396.07      382.45     13.65 o 
  -2   4   1      139.22      140.42      4.74 o 
   0   4   1       15.69       21.57      1.70 o 
   2   4   1      422.20      456.28     11.06 o 
   4   4   1       76.89       59.12      2.28 o 
   6   4   1       21.26       17.04      1.31 o 
   8   4   1       54.76       52.40      2.17 o 
  10   4   1      733.09      767.84     17.78 o 
  12   4   1       76.51       70.34      2.52 o 
  14   4   1       50.40       47.73      2.90 o 
  16   4   1      590.59      580.54     17.40 o 
  18   4   1      828.70      859.06     23.65 o 
  20   4   1       27.12       32.95      2.05 o 
  22   4   1       12.69       12.22      1.82 o 
  24   4   1        7.96        9.35      1.87 o 
  26   4   1        5.95        3.59      1.57 o 
 -23   5   1        1.79        3.45      1.57 o 
 -21   5   1       27.05       31.22      3.83 o 
 -19   5   1        5.04        5.87      1.57 o 
 -17   5   1        1.42        0.70      1.15 o 
 -15   5   1        0.91        1.36      1.04 o 
 -13   5   1       22.78       21.06      2.18 o 
 -11   5   1       35.86       37.56      2.06 o 
  -9   5   1      100.37      102.56      3.51 o 
  -7   5   1       99.17      101.46      3.53 o 
  -5   5   1       18.21       23.26      1.69 o 
  -3   5   1        0.92        3.21      1.13 o 
  -1   5   1       24.05       26.91      1.80 o 
   1   5   1        4.75        5.13      1.06 o 
   3   5   1      175.11      173.97      5.05 o 
   5   5   1      133.75      123.16      3.93 o 
   7   5   1       30.83       27.14      1.92 o 
   9   5   1        0.30        0.00      1.32 o 
  11   5   1       45.94       39.97      2.95 o 
  13   5   1       51.34       50.88      4.99 o 
  15   5   1       25.68       24.48      2.39 o 
  17   5   1        6.82        7.35      2.32 o 
  19   5   1      129.65      122.95      4.15 o 
  21   5   1       32.81       35.15      3.39 o 
  23   5   1        0.87        1.20      1.57 o 
 -14   6   1        3.16        3.20      1.27 o 
 -12   6   1        5.81        6.70      1.88 o 
 -10   6   1        7.93        5.07      1.75 o 
  -8   6   1        4.20        4.37      1.29 o 
  -6   6   1        4.78        3.14      1.27 o 
  -4   6   1      107.81      120.54      3.75 o 
  -2   6   1      259.30      273.15      7.55 o 
   0   6   1       97.78       99.08      3.74 o 
   2   6   1       76.28       79.04      3.26 o 
   4   6   1      146.49      150.28      4.81 o 
   6   6   1       71.93       64.26      3.81 o 
   8   6   1        0.32        0.00      1.58 o 
  10   6   1       31.51       33.77      3.02 o 
  12   6   1       10.68        7.32      1.88 o 
  14   6   1        0.04        0.00      1.50 o 
 -34   0   2        3.54        4.63      1.96 o 
 -32   0   2      220.19      218.37      6.89 o 
 -30   0   2       47.40       43.28      2.40 o 
 -28   0   2       92.28      110.64      4.04 o 
 -26   0   2      558.23      576.94     15.38 o 
 -24   0   2       27.21       27.36      3.03 o 
 -22   0   2     1363.48     1389.71     35.00 o 
 -20   0   2     1011.91      914.27     29.40 o 
 -18   0   2      370.07      409.58      9.24 o 
 -16   0   2       87.72       72.16      1.99 o 
 -14   0   2      548.76      484.26     15.04 o 
 -12   0   2     1133.62     1273.59     53.24 o 
 -10   0   2     1478.56     1415.51     60.23 o 
  -8   0   2       71.38       51.15      1.34 o 
  -6   0   2      657.06      623.59     13.52 o 
  -4   0   2     3541.82     3990.47     89.12 o 
  -2   0   2     8414.37     9591.81    415.92 o 
   0   0   2     9098.73     7945.80    518.88 o 
   2   0   2    39126.18    23936.79   1866.70 o 
   6   0   2     1806.63     1777.62     63.48 o 
   8   0   2     9315.39    10885.24    269.36 o 
  10   0   2      955.84     1117.95     24.02 o 
  12   0   2       15.75       14.61      1.25 o 
  14   0   2     6319.93     6954.98    148.26 o 
  16   0   2      288.17      279.53      8.06 o 
  18   0   2      139.71      182.05      4.42 o 
  20   0   2      493.71      459.72     10.39 o 
  22   0   2      161.81      157.14      4.02 o 
  24   0   2        0.81        0.31      0.62 o 
  26   0   2       14.75       13.93      1.69 o 
  28   0   2      211.14      180.06      7.87 o 
  30   0   2       94.20       79.60      4.64 o 
  32   0   2      109.06       97.46      5.36 o 
  34   0   2       63.34       70.64      4.64 o 
 -33   1   2        2.44        2.66      1.06 o 
 -31   1   2       36.34       37.86      2.91 o 
 -29   1   2       45.64       37.85      1.63 o 
 -27   1   2      422.03      424.60      8.29 o 
 -25   1   2       34.06       43.94      1.78 o 
 -23   1   2      433.92      424.31      8.14 o 
 -21   1   2       66.84       63.33      2.06 o 
 -19   1   2     1230.02     1253.74     23.58 o 
 -17   1   2        0.63        0.22      0.33 o 
 -15   1   2      370.16      344.54      5.96 o 
 -13   1   2       65.97       91.44      1.87 o 
 -11   1   2    11463.66    13070.47    235.85 o 
  -9   1   2      143.84       98.21      7.39 o 
  -7   1   2       14.99        7.94      0.51 o 
  -5   1   2        8.30        6.94      0.50 o 
  -3   1   2    16973.11    18349.79    777.77 o 
  -1   1   2    40116.42    35296.26   5153.74 o 
   1   1   2    20293.14    19619.81    544.49 o 
   3   1   2      724.01      759.06     14.96 o 
   5   1   2     1326.35     1524.69     27.50 o 
   7   1   2     2863.41     2752.17     45.67 o 
   9   1   2      225.40      225.84      5.34 o 
  11   1   2        6.17        4.46      0.38 o 
  13   1   2      253.83      256.06      4.68 o 
  15   1   2     1386.22     1438.59     22.01 o 
  17   1   2        9.46        9.47      0.55 o 
  19   1   2       63.94       69.40      1.51 o 
  21   1   2      122.83      135.87      2.87 o 
  23   1   2       18.26       14.24      0.90 o 
  25   1   2       35.12       31.45      1.36 o 
  27   1   2       91.10       84.54      2.39 o 
  29   1   2       28.15       27.22      1.96 o 
  31   1   2       27.90       39.30      2.33 o 
  33   1   2       47.90       48.40      2.71 o 
 -32   2   2       13.73       14.11      1.50 o 
 -30   2   2       17.92       21.75      1.64 o 
 -28   2   2       33.77       39.92      1.91 o 
 -26   2   2       84.62       77.62      2.38 o 
 -24   2   2      376.60      405.32      7.97 o 
 -22   2   2        3.12        7.81      0.87 o 
 -20   2   2        7.63        5.78      1.28 o 
 -18   2   2        5.95        8.34      0.63 o 
 -16   2   2      572.87      528.00     10.27 o 
 -14   2   2      560.35      628.69     12.03 o 
 -12   2   2     2179.11     2229.94     47.77 o 
 -10   2   2    10428.38    12456.50    229.33 o 
  -8   2   2     4981.13     5339.61    108.97 o 
  -6   2   2       22.17       15.00      0.96 o 
  -2   2   2      187.05      141.89      9.78 o 
   0   2   2     6010.85     5527.36    279.60 o 
   2   2   2      484.76      463.35     10.81 o 
   4   2   2     4956.95     5426.13    149.47 o 
   6   2   2     1393.46     1496.40     33.18 o 
   8   2   2      159.00      161.51      3.56 o 
  10   2   2       68.98       81.66      3.99 o 
  12   2   2      356.13      339.82      7.01 o 
  14   2   2      730.96      702.46     14.15 o 
  16   2   2        0.08        0.10      0.43 o 
  18   2   2        4.37        3.39      0.78 o 
  20   2   2      593.58      615.29     10.82 o 
  22   2   2     1383.25     1398.93     23.78 o 
  24   2   2        1.16        0.49      0.74 o 
  26   2   2        8.18        6.20      1.02 o 
  28   2   2       27.24       31.11      2.27 o 
  30   2   2       79.52       86.36      3.93 o 
  32   2   2       18.35       19.85      2.02 o 
 -31   3   2        5.64        1.76      1.32 o 
 -29   3   2       28.13       33.55      2.51 o 
 -27   3   2       35.02       36.44      2.46 o 
 -25   3   2        5.28        6.22      1.37 o 
 -23   3   2       29.36       21.58      1.89 o 
 -21   3   2       72.49       74.71      2.61 o 
 -19   3   2        1.58        1.14      1.11 o 
 -17   3   2        7.65        6.47      0.78 o 
 -15   3   2       43.73       48.28      3.14 o 
 -13   3   2      663.61      741.38     15.52 o 
 -11   3   2      338.09      338.80      6.90 o 
  -9   3   2      169.50      182.10      4.47 o 
  -7   3   2      283.20      275.93      7.99 o 
  -5   3   2       11.07       11.70      1.11 o 
  -3   3   2      791.64      795.28     18.24 o 
  -1   3   2      252.28      227.32      6.65 o 
   1   3   2       74.36       95.31      3.30 o 
   3   3   2       56.16       49.86      1.85 o 
   5   3   2     1411.86     1648.71     36.82 o 
   7   3   2       25.78       34.54      1.75 o 
   9   3   2       43.54       46.76      1.91 o 
  11   3   2       77.69       75.62      2.33 o 
  13   3   2        1.95        5.43      1.07 o 
  15   3   2      227.60      230.61      7.51 o 
  17   3   2        0.16        4.02      1.19 o 
  19   3   2       44.52       48.19      2.73 o 
  21   3   2      702.53      713.20     19.22 o 
  23   3   2        3.08        2.87      2.18 o 
  25   3   2       28.69       22.46      2.08 o 
  27   3   2        0.40        0.00      1.24 o 
  29   3   2        9.79        8.44      1.70 o 
 -28   4   2       58.05       66.55      3.52 o 
 -26   4   2        4.75        1.21      1.32 o 
 -24   4   2        0.11        0.00      1.19 o 
 -22   4   2       20.00       14.63      1.70 o 
 -20   4   2        6.52        2.85      1.26 o 
 -18   4   2      164.02      173.49      4.71 o 
 -16   4   2      475.44      473.86      9.65 o 
 -14   4   2      247.14      245.48      5.47 o 
 -12   4   2       14.10       17.63      1.20 o 
 -10   4   2      119.08      111.79      3.51 o 
  -8   4   2      784.20      814.28     22.06 o 
  -6   4   2      801.11      842.94     22.78 o 
  -4   4   2        5.26        6.26      0.82 o 
  -2   4   2      355.12      347.48     10.02 o 
   0   4   2      721.34      721.64     19.62 o 
   2   4   2      470.30      463.11     11.17 o 
   4   4   2       38.93       43.81      1.93 o 
   6   4   2      166.86      170.09      4.69 o 
   8   4   2        0.04        0.00      1.37 o 
  10   4   2       20.69       15.61      1.82 o 
  12   4   2      125.86      110.98      4.60 o 
  14   4   2      235.17      215.71      7.43 o 
  16   4   2      712.22      784.01     23.13 o 
  18   4   2      225.96      255.32      8.58 o 
  20   4   2      360.41      389.56      9.66 o 
  22   4   2      226.10      251.01      6.73 o 
  24   4   2        3.58        6.30      2.23 o 
  26   4   2        0.14        0.42      2.85 o 
 -23   5   2       92.93      101.36      4.35 o 
 -21   5   2       72.68       78.08      6.07 o 
 -19   5   2        3.73        5.35      1.51 o 
 -17   5   2        4.29        8.37      1.51 o 
 -15   5   2        0.89        1.40      1.04 o 
 -13   5   2       21.34       22.94      1.51 o 
 -11   5   2      174.28      175.86      5.21 o 
  -9   5   2      148.15      140.70      4.35 o 
  -7   5   2       66.22       71.65      3.27 o 
  -5   5   2      142.50      142.00      4.37 o 
  -3   5   2       65.18       75.68      2.99 o 
  -1   5   2      107.01      103.51      3.55 o 
   1   5   2        0.09        0.00      1.34 o 
   3   5   2       57.11       49.89      2.37 o 
   5   5   2      305.09      307.57      8.03 o 
   7   5   2      453.39      446.91     14.11 o 
   9   5   2      127.21      123.32      5.26 o 
  11   5   2       19.87       16.92      2.08 o 
  13   5   2        0.41        0.72      1.45 o 
  15   5   2       11.50       13.33      2.02 o 
  17   5   2        6.47        3.13      1.57 o 
  19   5   2        6.33        4.00      1.62 o 
  21   5   2        4.79        5.64      1.75 o 
 -14   6   2       10.23       10.63      1.82 o 
 -12   6   2       21.60       22.10      1.87 o 
 -10   6   2        7.68        6.62      1.22 o 
  -8   6   2        0.39        1.63      1.13 o 
  -6   6   2        2.59        1.56      1.09 o 
  -4   6   2       46.28       53.75      2.84 o 
  -2   6   2       12.07       12.41      1.66 o 
   0   6   2       15.71       15.22      1.73 o 
   2   6   2        5.74        2.72      1.71 o 
   4   6   2       14.40       18.53      2.36 o 
   6   6   2       68.52       71.60      4.19 o 
   8   6   2       56.12       51.43      3.60 o 
  10   6   2       11.77        6.10      1.93 o 
  12   6   2        0.46        0.00      1.57 o 
  14   6   2        0.63        0.29      1.57 o 
 -33   1   3       34.56       31.47      1.95 o 
 -31   1   3       59.63       49.74      1.96 o 
 -29   1   3        3.75        0.80      0.71 o 
 -27   1   3       37.11       33.76      1.60 o 
 -25   1   3     2285.80     2310.19     41.06 o 
 -23   1   3      327.05      320.98      6.40 o 
 -21   1   3      245.64      221.75      5.42 o 
 -19   1   3        2.10        4.74      0.95 o 
 -17   1   3      819.74      845.03     15.29 o 
 -15   1   3      349.52      372.09      7.02 o 
 -13   1   3      631.14      898.19     16.10 o 
 -11   1   3       79.43       76.31      2.81 o 
  -9   1   3     2533.45     2739.91     46.40 o 
  -7   1   3       37.67       32.97      0.99 o 
  -5   1   3     9661.17    10206.71    178.79 o 
  -3   1   3     7204.59     7340.39    140.51 o 
  -1   1   3        0.03        0.19      0.21 o 
   1   1   3     1102.67     1166.46     21.64 o 
   3   1   3     4200.78     4564.55    117.25 o 
   5   1   3    11952.73    13803.19    481.06 o 
   7   1   3     8646.33     9106.40    203.38 o 
   9   1   3     2838.91     2957.65     66.51 o 
  11   1   3     1257.60     1320.84     25.47 o 
  13   1   3      655.84      636.66     11.03 o 
  15   1   3       37.07       25.48      1.13 o 
  17   1   3       11.55       14.63      0.62 o 
  19   1   3       67.53       69.30      1.74 o 
  21   1   3       34.33       24.63      1.10 o 
  23   1   3        4.39        1.56      0.95 o 
  25   1   3      346.86      336.09      6.29 o 
  27   1   3        6.54       11.38      1.69 o 
  29   1   3        1.72        5.22      1.04 o 
  31   1   3       43.43       41.73      3.57 o 
 -32   2   3        4.56        8.10      1.51 o 
 -30   2   3        1.15        1.00      1.25 o 
 -28   2   3       35.87       28.28      1.71 o 
 -26   2   3       59.03       60.72      2.36 o 
 -24   2   3       61.11       53.67      3.08 o 
 -22   2   3      107.15       94.18      2.95 o 
 -20   2   3      140.10      137.10      3.67 o 
 -18   2   3      231.14      223.18      5.40 o 
 -16   2   3      260.98      305.42      7.14 o 
 -14   2   3        0.23        0.00      1.07 o 
 -12   2   3      139.09      123.49      2.80 o 
 -10   2   3     2981.49     3211.27     65.87 o 
  -8   2   3       94.37       98.50      2.33 o 
  -6   2   3      482.15      527.29     10.11 o 
  -4   2   3     1934.97     1858.39     34.45 o 
  -2   2   3      554.46      568.49     10.79 o 
   0   2   3     5708.92     5411.57     99.86 o 
   2   2   3      260.38      142.69      6.47 o 
   4   2   3      222.40      274.66      4.93 o 
   6   2   3     6587.30     7622.46    139.88 o 
   8   2   3     4909.67     5047.10     96.09 o 
  10   2   3      277.19      237.31      6.21 o 
  12   2   3      479.46      490.81     12.09 o 
  14   2   3       43.33       47.34      2.94 o 
  16   2   3      115.36      112.25      2.75 o 
  18   2   3      197.03      198.32      3.95 o 
  20   2   3      177.33      162.92      3.42 o 
  22   2   3      101.05      110.65      2.67 o 
  24   2   3        0.11        0.00      1.09 o 
  26   2   3       42.94       39.50      1.86 o 
  28   2   3        0.89        0.00      1.54 o 
  30   2   3        8.31        5.29      1.19 o 
 -31   3   3       10.17       15.07      2.05 o 
 -29   3   3       38.60       46.54      2.77 o 
 -27   3   3       71.26       75.04      4.28 o 
 -25   3   3      110.71      102.86      4.03 o 
 -23   3   3        7.56        6.65      1.12 o 
 -21   3   3      105.05      105.74      4.14 o 
 -19   3   3      120.58      137.48      3.80 o 
 -17   3   3        6.71        9.24      1.15 o 
 -15   3   3      640.62      653.29     12.68 o 
 -13   3   3      579.21      586.09     11.44 o 
 -11   3   3       19.56       23.99      1.31 o 
  -9   3   3       22.03       17.59      1.25 o 
  -7   3   3      263.88      277.20      5.77 o 
  -5   3   3      209.13      163.48      3.65 o 
  -3   3   3      193.89      181.48      4.79 o 
  -1   3   3      233.90      277.48      6.86 o 
   1   3   3     1598.92     1803.22     46.98 o 
   3   3   3     1198.71     1212.62     27.34 o 
   5   3   3        9.41        7.74      0.80 o 
   7   3   3       97.31      118.98      3.90 o 
   9   3   3      172.11      151.74      3.97 o 
  11   3   3      234.76      214.65      8.95 o 
  13   3   3       15.65       12.83      1.45 o 
  15   3   3        1.01        0.89      1.07 o 
  17   3   3     1057.13     1140.20     32.62 o 
  19   3   3      490.10      599.61     17.83 o 
  21   3   3      286.73      296.48      7.73 o 
  23   3   3      259.85      240.05      6.34 o 
  25   3   3       38.34       34.34      3.18 o 
  27   3   3        3.87        4.88      1.57 o 
  29   3   3       55.88       56.90      3.21 o 
 -26   4   3        0.53        0.00      1.24 o 
 -24   4   3        0.87        0.36      1.26 o 
 -22   4   3        1.50        0.00      1.07 o 
 -20   4   3        2.04        1.08      0.89 o 
 -18   4   3       27.52       29.80      1.77 o 
 -16   4   3        7.24        8.87      1.09 o 
 -14   4   3       75.25       66.75      2.22 o 
 -12   4   3       54.78       40.08      2.27 o 
 -10   4   3       44.33       42.60      1.89 o 
  -8   4   3      172.63      151.54      4.05 o 
  -6   4   3      739.79      779.30     18.22 o 
  -4   4   3      384.42      381.11      9.43 o 
  -2   4   3       79.05       81.98      3.30 o 
   0   4   3      366.60      327.86      9.50 o 
   2   4   3       50.45       40.60      3.13 o 
   4   4   3       26.17       24.96      1.51 o 
   6   4   3       41.71       40.88      1.83 o 
   8   4   3      328.07      308.37     15.24 o 
  10   4   3        7.34       11.86      1.64 o 
  12   4   3       61.43       56.06      6.42 o 
  14   4   3      141.13      140.31      5.41 o 
  16   4   3       41.93       37.97      2.84 o 
  18   4   3      262.05      282.45      9.47 o 
  20   4   3       41.62       40.94      2.89 o 
  22   4   3       11.28       24.22      1.85 o 
  24   4   3       68.26       74.84      3.78 o 
  26   4   3        1.20        0.00      1.45 o 
 -21   5   3       11.81       14.11      1.88 o 
 -19   5   3       36.99       48.34      2.84 o 
 -17   5   3       61.58       68.48      7.67 o 
 -15   5   3       18.37       18.82      1.56 o 
 -13   5   3       32.93       34.51      1.67 o 
 -11   5   3      257.34      265.76      5.53 o 
  -9   5   3      541.15      547.62     11.12 o 
  -7   5   3      239.19      219.90      5.33 o 
  -5   5   3       34.91       46.16      2.39 o 
  -3   5   3        0.09        0.40      1.00 o 
  -1   5   3      153.35      175.97      5.11 o 
   1   5   3      191.79      196.65      5.60 o 
   3   5   3        0.63        0.05      0.86 o 
   5   5   3      307.96      273.08      9.41 o 
   7   5   3      312.00      306.88     10.38 o 
   9   5   3        0.06        0.82      1.50 o 
  11   5   3      102.78       99.35      5.18 o 
  13   5   3       77.62       68.42      3.71 o 
  15   5   3       27.56       32.15      3.39 o 
  17   5   3        0.50        2.58      1.64 o 
  19   5   3       61.01       72.33      3.97 o 
  21   5   3      162.97      177.04      6.81 o 
 -14   6   3        2.05        2.88      1.20 o 
 -12   6   3        9.29        8.18      1.11 o 
 -10   6   3       97.52       96.28      3.31 o 
  -8   6   3      133.63      134.06      4.06 o 
  -6   6   3        2.38        0.87      1.27 o 
  -4   6   3       40.48       38.15      2.45 o 
  -2   6   3        4.62        4.97      1.42 o 
   0   6   3        6.51        6.63      1.88 o 
   2   6   3       26.78       27.90      2.83 o 
   4   6   3       57.98       59.80      3.86 o 
   6   6   3       71.07       74.75      4.29 o 
   8   6   3       49.41       43.02      4.28 o 
  10   6   3        0.07        1.30      1.70 o 
  12   6   3       29.83       31.98      3.09 o 
 -34   0   4        9.59        9.45      1.64 o 
 -32   0   4       24.28       31.75      2.40 o 
 -30   0   4        5.73        8.49      1.69 o 
 -28   0   4      307.40      313.66      9.11 o 
 -26   0   4        0.24        2.76      1.26 o 
 -24   0   4     2233.09     2206.34     55.50 o 
 -22   0   4      621.14      648.18     17.06 o 
 -18   0   4      298.00      317.86     12.74 o 
 -16   0   4     1008.00      955.92     24.33 o 
 -14   0   4      375.96      346.62      9.34 o 
 -12   0   4     3319.31     3777.44     80.91 o 
 -10   0   4       95.39       98.94      2.63 o 
  -8   0   4     5212.45     5440.88    121.78 o 
  -6   0   4      714.18      678.27     14.88 o 
  -4   0   4      898.31      762.82     24.25 o 
  -2   0   4      685.75      686.27     19.40 o 
   0   0   4     4722.49     5018.33    138.31 o 
   2   0   4      569.83      607.01     22.59 o 
   4   0   4     2296.50     2165.83    303.44 o 
   6   0   4     2536.23     2351.63     85.87 o 
   8   0   4     1242.34     1231.67     27.33 o 
  10   0   4     1333.91     1478.82     41.77 o 
  12   0   4     2582.21     2711.27     75.07 o 
  14   0   4     2826.17     2788.14     97.57 o 
  16   0   4      295.95      289.23      8.40 o 
  18   0   4      680.23      676.12     20.06 o 
  20   0   4        9.64       11.58      1.60 o 
  22   0   4       93.47       69.11      2.87 o 
  24   0   4       19.03       14.97      2.05 o 
  26   0   4      813.55      727.48     20.34 o 
  28   0   4       10.37       13.83      3.21 o 
  30   0   4        0.23        2.20      1.34 o 
 -33   1   4        1.43        4.25      0.96 o 
 -31   1   4       13.97       19.42      1.40 o 
 -29   1   4       14.68       17.10      1.33 o 
 -27   1   4      155.96      163.73      3.88 o 
 -25   1   4       32.17       39.82      1.86 o 
 -23   1   4      781.56      835.67     15.42 o 
 -21   1   4      259.15      278.36      5.66 o 
 -19   1   4       20.03       15.85      0.90 o 
 -17   1   4       54.64       52.64      1.58 o 
 -15   1   4      804.57      762.48     17.04 o 
 -13   1   4      702.02      759.07     17.13 o 
 -11   1   4     2402.70     2561.61     43.40 o 
  -9   1   4     7463.70     8058.70    135.90 o 
  -7   1   4     3869.48     4045.64     68.35 o 
  -5   1   4     1641.72     1760.65     58.74 o 
  -3   1   4     3587.51     3556.46     65.71 o 
  -1   1   4     7029.39     7298.13    306.45 o 
   1   1   4     1409.58     1282.72     47.01 o 
   3   1   4      531.79      606.70     12.23 o 
   5   1   4     2956.66     3016.50     55.45 o 
   7   1   4        0.86        1.75      0.27 o 
   9   1   4     1475.16     1680.15     28.51 o 
  11   1   4     1426.69     1559.53     30.04 o 
  13   1   4      893.21      886.24     17.30 o 
  15   1   4      203.18      230.68      6.05 o 
  17   1   4       75.14       69.21      1.72 o 
  19   1   4      173.17      187.24      3.71 o 
  21   1   4      784.59      730.48     12.68 o 
  23   1   4      116.55      114.22      2.61 o 
  25   1   4       71.47       77.15      2.86 o 
  27   1   4        8.78        9.44      1.51 o 
  29   1   4       73.46       80.05      3.06 o 
  31   1   4        0.22        4.81      1.96 o 
 -32   2   4        0.01        0.00      1.07 o 
 -30   2   4       30.95       28.06      1.85 o 
 -28   2   4        3.02        4.17      1.02 o 
 -26   2   4       23.23       25.22      2.67 o 
 -24   2   4       83.54       69.82      3.29 o 
 -22   2   4      110.99       87.07      2.84 o 
 -20   2   4        4.79        5.78      0.85 o 
 -18   2   4      104.96      102.00      3.04 o 
 -16   2   4      225.83      247.92      5.30 o 
 -14   2   4      296.45      263.16      4.95 o 
 -12   2   4      530.94      548.54     10.63 o 
 -10   2   4     2112.72     2346.27     43.37 o 
  -8   2   4     4811.90     5426.02     99.82 o 
  -6   2   4     5010.49     5242.38     96.52 o 
  -4   2   4     2093.43     2120.63     39.24 o 
  -2   2   4      139.14      114.05      2.56 o 
   0   2   4      876.23      827.68     16.06 o 
   2   2   4     3317.07     3517.25     68.69 o 
   4   2   4      526.31      571.01     13.09 o 
   6   2   4     1591.37     1925.74     33.45 o 
   8   2   4      500.31      560.59     16.34 o 
  10   2   4      803.52      831.15     20.01 o 
  12   2   4      665.01      663.55     16.13 o 
  14   2   4       20.68       34.03      2.70 o 
  16   2   4        0.18        0.14      0.33 o 
  18   2   4      666.08      694.58     16.96 o 
  20   2   4      136.95      130.54      3.49 o 
  22   2   4      632.78      643.30     13.19 o 
  24   2   4       85.86       72.58      2.46 o 
  26   2   4       47.50       42.52      2.03 o 
  28   2   4        6.24        9.77      1.38 o 
  30   2   4       50.03       38.38      2.82 o 
 -29   3   4        1.55        6.87      1.50 o 
 -27   3   4        0.00        0.62      1.13 o 
 -25   3   4       43.18       37.73      2.04 o 
 -23   3   4       18.54       26.19      1.67 o 
 -21   3   4       32.56       23.42      2.07 o 
 -19   3   4        8.80       10.00      1.12 o 
 -17   3   4        9.20        6.24      0.87 o 
 -15   3   4      207.87      216.80      4.37 o 
 -13   3   4        2.19        2.11      1.03 o 
 -11   3   4      216.60      235.55      5.08 o 
  -9   3   4      445.03      520.72     10.28 o 
  -7   3   4       49.70       54.31      1.66 o 
  -5   3   4       39.41       44.84      1.75 o 
  -3   3   4      747.50      715.78     13.73 o 
  -1   3   4      240.91      247.22      5.12 o 
   1   3   4        5.50        2.79      0.47 o 
   3   3   4        4.35        0.07      0.60 o 
   5   3   4      153.85      159.99     11.36 o 
   7   3   4      194.84      229.92      5.73 o 
   9   3   4        1.09        1.16      1.01 o 
  11   3   4        8.31        7.69      1.26 o 
  13   3   4      127.98      123.46      4.67 o 
  15   3   4        6.74        4.95      1.15 o 
  17   3   4       56.09       62.05      3.39 o 
  19   3   4      295.20      296.95      9.60 o 
  21   3   4        4.39        4.85      2.05 o 
  23   3   4       59.56       42.64      2.26 o 
  25   3   4        2.70        0.00      2.21 o 
  27   3   4       25.02       25.32      2.27 o 
 -26   4   4        7.24        9.45      1.64 o 
 -24   4   4        3.36        3.21      3.03 o 
 -22   4   4       78.09       82.02      2.69 o 
 -20   4   4       46.64       52.36      2.08 o 
 -18   4   4        3.06        2.16      0.79 o 
 -16   4   4        0.83        0.68      0.75 o 
 -14   4   4        3.72        3.53      0.76 o 
 -12   4   4       80.67       78.29      2.41 o 
 -10   4   4      421.78      422.92      8.65 o 
  -8   4   4       93.25       80.90      2.40 o 
  -6   4   4      230.52      226.74      5.01 o 
  -4   4   4       86.01       73.36      3.97 o 
  -2   4   4       20.67       17.24      2.04 o 
   0   4   4       25.69       24.61      1.55 o 
   2   4   4       93.77       84.94      2.80 o 
   4   4   4      116.32      110.60      3.41 o 
   6   4   4       94.17       86.51      3.91 o 
   8   4   4       36.63       31.78      2.46 o 
  10   4   4      133.28      113.83      4.73 o 
  12   4   4       75.84       55.66      3.09 o 
  14   4   4        7.17        8.22      1.57 o 
  16   4   4       19.18       26.32      2.40 o 
  18   4   4        6.64        6.50      1.70 o 
  20   4   4        3.51        5.40      1.57 o 
  22   4   4       59.26       61.24      2.78 o 
  24   4   4       63.46       65.94      2.99 o 
 -21   5   4        5.05        7.44      1.33 o 
 -19   5   4       15.06       19.63      1.71 o 
 -17   5   4       14.95       16.27      1.40 o 
 -15   5   4       20.18       20.02      1.46 o 
 -13   5   4        0.08        0.00      0.85 o 
 -11   5   4       48.28       45.75      1.93 o 
  -9   5   4      308.46      324.02      7.09 o 
  -7   5   4      462.56      476.56      9.84 o 
  -5   5   4        0.00        1.43      0.92 o 
  -3   5   4      179.98      185.72      5.40 o 
  -1   5   4       38.55       40.11      2.17 o 
   1   5   4       24.68       25.97      1.83 o 
   3   5   4       20.56       17.58      2.20 o 
   5   5   4       13.82       13.78      2.14 o 
   7   5   4       70.01       65.37      3.78 o 
   9   5   4       84.70       69.32      3.85 o 
  11   5   4       92.40       87.67      5.00 o 
  13   5   4       63.05       52.83      3.27 o 
  15   5   4       15.60       16.28      2.14 o 
  17   5   4       19.93       28.61      2.65 o 
  19   5   4        7.44        8.02      1.95 o 
 -12   6   4        0.07        0.00      1.08 o 
 -10   6   4        0.09        0.00      0.93 o 
  -8   6   4        6.23        8.42      1.46 o 
  -6   6   4        4.07        5.71      1.37 o 
  -4   6   4        9.13        7.63      2.39 o 
  -2   6   4       24.21       24.54      2.74 o 
   0   6   4       21.78       22.31      2.56 o 
   2   6   4        5.82        6.00      1.84 o 
   4   6   4       26.09       25.25      2.77 o 
   6   6   4      177.11      181.25      7.45 o 
   8   6   4      115.32      118.53      5.80 o 
  10   6   4        0.39        0.36      2.41 o 
 -33   1   5        0.00        0.00      0.87 o 
 -31   1   5        0.01        0.38      0.82 o 
 -29   1   5        1.76        2.36      0.84 o 
 -27   1   5       34.02       34.68      1.67 o 
 -25   1   5      189.62      183.53      4.22 o 
 -23   1   5      852.09      816.82     15.16 o 
 -21   1   5       20.45       18.38      1.29 o 
 -19   1   5       15.10       14.30      1.12 o 
 -17   1   5      179.30      191.62      4.76 o 
 -15   1   5      124.10      120.53      3.22 o 
 -13   1   5       15.18        7.13      0.61 o 
 -11   1   5     1217.05     1227.16     23.02 o 
  -9   1   5       23.51       29.26      1.06 o 
  -7   1   5      603.36      627.84     13.84 o 
  -5   1   5      244.51      227.97      4.62 o 
  -3   1   5      254.45      271.38      6.46 o 
  -1   1   5      801.46      698.08     14.03 o 
   1   1   5      770.83      754.24     13.03 o 
   3   1   5      639.04      657.31     11.41 o 
   5   1   5     2423.74     2542.20     49.72 o 
   7   1   5     3620.70     4067.91     74.94 o 
   9   1   5     1646.75     1696.51     36.56 o 
  11   1   5      213.88      250.36      4.57 o 
  13   1   5      821.90      780.91     15.32 o 
  15   1   5      366.38      373.74      9.43 o 
  17   1   5       88.46       69.12      3.44 o 
  19   1   5      184.00      189.75      3.77 o 
  21   1   5       58.46       57.92      2.06 o 
  23   1   5      253.61      243.27      6.56 o 
  25   1   5       17.77       17.59      1.49 o 
  27   1   5       32.61       30.71      1.95 o 
  29   1   5        3.65        8.65      2.33 o 
 -30   2   5        0.00        0.00      0.96 o 
 -28   2   5        0.05        0.76      0.96 o 
 -26   2   5      294.95      267.70      6.66 o 
 -24   2   5      340.45      302.32      7.36 o 
 -22   2   5        5.71       10.09      1.15 o 
 -20   2   5       59.29       55.38      2.12 o 
 -18   2   5       37.34       42.08      1.57 o 
 -16   2   5       13.18       13.57      1.01 o 
 -14   2   5       29.13       34.94      1.39 o 
 -12   2   5       54.63       57.18      1.71 o 
 -10   2   5        8.44        6.48      0.77 o 
  -8   2   5       36.69       31.86      1.16 o 
  -6   2   5      524.14      553.51     10.66 o 
  -4   2   5      594.81      529.08     10.45 o 
  -2   2   5      222.98      168.92      3.27 o 
   0   2   5      386.44      401.75      7.18 o 
   2   2   5      329.78      357.92      7.53 o 
   4   2   5        0.29        1.77      0.49 o 
   6   2   5      883.37      996.39     22.51 o 
   8   2   5     1194.64     1394.01     32.96 o 
  10   2   5       23.41       28.68      1.88 o 
  12   2   5       47.94       37.18      2.14 o 
  14   2   5      185.44      196.75      5.48 o 
  16   2   5      182.74      156.65      7.38 o 
  18   2   5      244.39      295.50      7.87 o 
  20   2   5      258.04      248.87      5.76 o 
  22   2   5       46.51       47.79      2.88 o 
  24   2   5       92.23       86.18      2.74 o 
  26   2   5        9.00        6.35      1.41 o 
  28   2   5       66.35       64.16      2.88 o 
 -29   3   5        5.07       10.30      1.62 o 
 -27   3   5        2.43        4.67      1.12 o 
 -25   3   5       43.82       48.96      2.23 o 
 -23   3   5        9.25       14.81      1.36 o 
 -21   3   5      114.12      115.90      3.55 o 
 -19   3   5      123.06      104.65      2.82 o 
 -17   3   5        0.80        0.62      0.65 o 
 -15   3   5       15.88       19.64      1.16 o 
 -13   3   5      118.24      146.81      3.52 o 
 -11   3   5      903.03      937.82     17.94 o 
  -9   3   5      661.89      725.07     14.00 o 
  -7   3   5       10.88        9.31      0.84 o 
  -5   3   5     3576.42     3605.41     66.81 o 
  -3   3   5     5033.26     4862.73     89.80 o 
  -1   3   5        0.07        2.85      0.56 o 
   1   3   5      411.89      403.07     21.15 o 
   5   3   5      224.00      197.50      5.93 o 
   7   3   5      286.48      300.20      7.97 o 
   9   3   5      184.57      179.00     10.13 o 
  11   3   5      508.69      538.86     13.53 o 
  13   3   5      235.58      246.75      6.88 o 
  15   3   5      375.76      326.99     10.02 o 
  17   3   5      164.26      163.18      5.03 o 
  19   3   5       17.39       20.78      2.29 o 
  21   3   5       24.49       21.11      1.73 o 
  23   3   5        0.04        0.10      0.96 o 
  25   3   5        0.49        1.66      1.16 o 
  27   3   5       48.85       55.70      4.49 o 
 -26   4   5        1.52        4.10      1.39 o 
 -24   4   5        3.41        3.81      1.12 o 
 -22   4   5        0.41        1.98      1.04 o 
 -20   4   5        0.10        3.83      0.96 o 
 -18   4   5       35.34       49.28      1.98 o 
 -16   4   5       20.35       18.78      1.29 o 
 -14   4   5        3.36        3.31      0.82 o 
 -12   4   5        0.45        0.16      0.74 o 
 -10   4   5       58.57       67.59      2.22 o 
  -8   4   5       33.20       18.27      1.21 o 
  -6   4   5      173.21      177.37      4.16 o 
  -4   4   5      987.19     1039.47     19.86 o 
  -2   4   5      156.42      153.19      8.85 o 
   0   4   5        2.85        4.10      1.96 o 
   2   4   5        4.86        4.13      1.04 o 
   4   4   5       23.98       31.18      3.03 o 
   6   4   5        1.87        0.98      1.13 o 
   8   4   5       12.87       10.11      1.60 o 
  10   4   5        0.42        0.00      1.43 o 
  12   4   5        0.86        2.67      1.39 o 
  14   4   5       11.62        9.61      1.70 o 
  16   4   5       39.10       44.39      2.84 o 
  18   4   5       22.49       32.39      2.59 o 
  20   4   5       14.58       14.20      1.88 o 
  22   4   5       10.58        7.65      1.82 o 
 -19   5   5        0.15        0.00      0.83 o 
 -17   5   5        0.30        0.00      0.85 o 
 -15   5   5        7.88        6.64      1.07 o 
 -13   5   5        2.36        2.20      1.25 o 
 -11   5   5       23.42       17.47      1.70 o 
  -9   5   5      235.27      229.09      6.50 o 
  -7   5   5      402.21      397.82     10.16 o 
  -5   5   5       72.58       83.22      3.24 o 
  -3   5   5        1.70        0.70      1.39 o 
  -1   5   5       37.24       37.40      2.09 o 
   1   5   5       99.96       94.51      4.57 o 
   3   5   5       89.34       97.71      4.66 o 
   5   5   5        0.07        0.58      2.41 o 
   7   5   5      270.86      261.69     10.74 o 
   9   5   5      202.84      187.90      7.24 o 
  11   5   5        0.35        0.04      1.45 o 
  13   5   5       52.99       47.70      3.34 o 
  15   5   5       21.63       18.47      2.33 o 
  17   5   5        8.45       11.67      2.08 o 
 -10   6   5        0.25        0.00      0.97 o 
  -8   6   5       12.64        9.91      1.54 o 
  -6   6   5       28.68       26.31      2.10 o 
  -4   6   5        6.23        7.61      2.00 o 
  -2   6   5        4.66        4.81      1.84 o 
   0   6   5       46.34       46.29      3.75 o 
   2   6   5       71.41       71.69      8.47 o 
   4   6   5       14.45       16.60      2.46 o 
   6   6   5        6.19        6.46      2.08 o 
   8   6   5       43.60       52.86      3.83 o 
 -32   0   6        0.79        0.00      1.19 o 
 -30   0   6       23.50       24.02      2.20 o 
 -28   0   6      219.15      204.00      6.76 o 
 -26   0   6       11.47       10.35      1.57 o 
 -24   0   6        0.06        0.00      1.26 o 
 -22   0   6      145.03      150.80      5.12 o 
 -20   0   6     1547.01     1521.23     38.72 o 
 -18   0   6     2083.92     2090.39     52.67 o 
 -16   0   6     1319.39     1316.77     45.74 o 
 -14   0   6      662.29      690.08     18.92 o 
 -12   0   6      681.31      701.45     26.33 o 
 -10   0   6      295.12      290.14      8.73 o 
  -8   0   6        9.15        4.25      0.73 o 
  -4   0   6        0.22        8.68      1.34 o 
  -2   0   6       43.25       48.32      3.66 o 
   0   0   6     1830.24     1863.15     52.09 o 
   2   0   6      206.24      174.77      5.61 o 
   4   0   6      107.69      112.40      3.89 o 
   6   0   6     1453.67     1604.16     44.88 o 
   8   0   6        3.20        5.12      1.60 o 
  10   0   6     1525.18     1600.13     58.94 o 
  12   0   6     1313.83      781.80     29.29 o 
  14   0   6     1496.86     1421.64     66.46 o 
  16   0   6       41.66       27.17      3.03 o 
  18   0   6        2.30        5.76      1.19 o 
  20   0   6      193.73      193.87      6.71 o 
  22   0   6       25.65       33.64      2.05 o 
  24   0   6       15.53       11.23      2.32 o 
  26   0   6       62.72       62.79      4.82 o 
  28   0   6        5.07        4.99      1.96 o 
 -31   1   6        0.12        1.48      0.87 o 
 -29   1   6        4.43        6.78      1.04 o 
 -27   1   6       14.66       15.97      1.24 o 
 -25   1   6      418.39      423.25      8.49 o 
 -23   1   6       16.63       17.13      1.24 o 
 -21   1   6      561.03      553.86     12.31 o 
 -19   1   6      874.09      840.87     18.08 o 
 -17   1   6      938.13      904.16     23.35 o 
 -15   1   6        9.50        5.61      0.93 o 
 -13   1   6       41.62       44.14      1.99 o 
 -11   1   6       22.29       17.12      1.34 o 
  -9   1   6     1140.41     1064.05     20.72 o 
  -7   1   6       65.71       71.95      1.93 o 
  -5   1   6      210.36      224.78      5.15 o 
  -3   1   6      140.62      156.13      3.58 o 
  -1   1   6     1782.36     1925.87     38.05 o 
   1   1   6      257.62      272.24      5.86 o 
   3   1   6     1230.49     1317.37     26.22 o 
   5   1   6      220.37      169.98      3.89 o 
   7   1   6      893.73      860.91     19.55 o 
   9   1   6      239.90      208.80      4.72 o 
  11   1   6      991.51     1050.26     22.96 o 
  13   1   6     1716.95     1630.22     31.50 o 
  15   1   6     1795.65     1874.25     44.25 o 
  17   1   6      280.58      252.64      6.84 o 
  19   1   6      228.36      262.41      5.85 o 
  21   1   6        3.43        5.13      1.09 o 
  23   1   6        5.60        9.96      1.28 o 
  25   1   6      221.27      196.17      5.60 o 
  27   1   6       26.72       21.18      3.35 o 
  29   1   6       12.83       12.81      3.21 o 
 -30   2   6       27.21       33.25      2.02 o 
 -28   2   6        5.66        9.52      1.27 o 
 -26   2   6       31.29       45.39      2.11 o 
 -24   2   6      196.11      210.71      5.49 o 
 -22   2   6       82.61       85.92      2.92 o 
 -20   2   6       15.60       11.62      1.13 o 
 -18   2   6        0.14        0.42      0.71 o 
 -16   2   6      112.08      141.05      3.35 o 
 -14   2   6      221.29      205.68      4.51 o 
 -12   2   6        5.87        6.15      0.72 o 
 -10   2   6      360.15      415.42      8.25 o 
  -8   2   6     1277.51     1395.79     30.29 o 
  -6   2   6      869.26      884.25     17.27 o 
  -4   2   6        1.68        1.78      0.43 o 
  -2   2   6      150.37      164.29      3.25 o 
   0   2   6       75.15       70.01      2.02 o 
   2   2   6       32.23       39.01      1.42 o 
   4   2   6      379.33      317.92      7.73 o 
   6   2   6      235.02      228.88      5.77 o 
   8   2   6        0.12        0.01      0.46 o 
  10   2   6      333.35      289.20      9.11 o 
  12   2   6      234.88      185.70     13.79 o 
  14   2   6      365.95      401.62     10.36 o 
  16   2   6      118.61       82.70      3.11 o 
  18   2   6       11.37        2.83      1.15 o 
  20   2   6        0.14        2.03      1.07 o 
  22   2   6       91.92       85.86      3.14 o 
  24   2   6       53.58       54.34      2.72 o 
  26   2   6       17.81       21.05      1.87 o 
  28   2   6       16.90       18.09      1.80 o 
 -27   3   6        0.07        0.09      0.94 o 
 -25   3   6        0.18        0.59      0.89 o 
 -23   3   6        8.26        2.45      0.99 o 
 -21   3   6        0.96        0.00      1.08 o 
 -19   3   6       33.51       19.21      1.42 o 
 -17   3   6        1.99        0.00      0.68 o 
 -15   3   6       35.25       34.26      2.97 o 
 -13   3   6       87.30       75.74      2.23 o 
 -11   3   6      104.24      119.78      3.32 o 
  -9   3   6        9.77        6.89      0.83 o 
  -7   3   6     1258.60     1235.18     23.39 o 
  -5   3   6      392.12      349.87      7.10 o 
  -3   3   6        6.75       12.02      0.92 o 
  -1   3   6     1153.90     1077.98     30.45 o 
   1   3   6      389.25      395.69     11.69 o 
   3   3   6       13.78       10.70      0.86 o 
   5   3   6       17.29       17.96      3.18 o 
   7   3   6        5.90       12.31      1.30 o 
   9   3   6       49.55       44.84      2.29 o 
  11   3   6        2.72        5.25      1.09 o 
  13   3   6      165.23      191.48      5.68 o 
  15   3   6       49.80       57.55      2.61 o 
  17   3   6        2.59        1.95      1.09 o 
  19   3   6       21.30       23.30      1.82 o 
  21   3   6        0.08        0.00      1.19 o 
  23   3   6        2.90        0.13      1.34 o 
  25   3   6        6.22        5.27      1.40 o 
 -24   4   6       21.10       20.24      1.71 o 
 -22   4   6       28.99       21.20      1.64 o 
 -20   4   6       15.87       22.78      1.69 o 
 -18   4   6       64.01       67.91      2.33 o 
 -16   4   6       11.41       13.96      1.15 o 
 -14   4   6        0.80        0.84      0.76 o 
 -12   4   6        7.02        7.88      0.96 o 
 -10   4   6       71.08       68.12      2.18 o 
  -8   4   6      514.68      510.59     12.44 o 
  -6   4   6      111.81       94.94      4.89 o 
  -4   4   6     1106.28     1146.34     26.28 o 
  -2   4   6     1489.60     1472.36     33.40 o 
   0   4   6      244.87      261.96      8.91 o 
   2   4   6        2.67        3.03      2.14 o 
   4   4   6       17.35       17.39      1.89 o 
   6   4   6       20.12       17.07      1.95 o 
   8   4   6       75.80       79.59      3.91 o 
  10   4   6        0.06        0.09      1.39 o 
  12   4   6      138.48      124.97      5.17 o 
  14   4   6       92.22       87.55      4.10 o 
  16   4   6        8.26       10.56      2.14 o 
  18   4   6       54.96       52.01      3.15 o 
  20   4   6       82.91       82.80      4.10 o 
  22   4   6       23.57       28.94      2.65 o 
 -19   5   6        0.49        1.14      1.15 o 
 -17   5   6        0.89        0.00      1.12 o 
 -15   5   6        0.60        0.00      1.10 o 
 -13   5   6        7.03        5.03      1.25 o 
 -11   5   6        0.92        0.09      1.24 o 
  -9   5   6        0.00        0.00      1.20 o 
  -7   5   6        0.16        0.00      1.02 o 
  -5   5   6        0.56        0.01      1.26 o 
  -3   5   6        1.05        1.11      1.62 o 
  -1   5   6       12.43       11.83      1.67 o 
   1   5   6        2.90        2.15      1.50 o 
   3   5   6        4.28        1.36      1.45 o 
   5   5   6       47.43       48.90      4.90 o 
   7   5   6       80.40       81.38      4.23 o 
   9   5   6       24.81       25.00      2.52 o 
  11   5   6        0.06        0.00      1.45 o 
  13   5   6        5.01        4.06      1.70 o 
  15   5   6        9.15       12.52      2.14 o 
  -4   6   6        2.98        1.68      1.67 o 
  -2   6   6        4.47        4.11      1.84 o 
   0   6   6        5.17        8.71      2.50 o 
   2   6   6        1.04        4.17      1.82 o 
 -31   1   7        7.99        7.65      1.37 o 
 -29   1   7       10.95       14.32      1.51 o 
 -27   1   7        9.24        6.68      1.23 o 
 -25   1   7        6.09        5.35      1.12 o 
 -23   1   7       60.55       48.23      2.16 o 
 -21   1   7       20.59       18.42      1.47 o 
 -19   1   7      131.32      117.01      3.49 o 
 -17   1   7       52.44       57.13      3.02 o 
 -15   1   7        4.17        4.58      0.90 o 
 -13   1   7      625.46      614.31     13.83 o 
 -11   1   7      470.27      446.10      9.12 o 
  -9   1   7      130.63      142.56      5.03 o 
  -7   1   7        1.11        1.30      0.52 o 
  -5   1   7      199.13      183.15      4.22 o 
  -3   1   7      485.56      510.92     10.58 o 
  -1   1   7       22.75       23.25      1.25 o 
   1   1   7      512.18      579.03     11.92 o 
   3   1   7       10.22       13.24      1.17 o 
   5   1   7       29.72       21.26      1.34 o 
   7   1   7      117.30      160.87      4.32 o 
   9   1   7       91.85       88.08      7.10 o 
  11   1   7       51.86       44.45      2.52 o 
  13   1   7      746.21      686.65     16.79 o 
  15   1   7       39.04       59.41      3.87 o 
  17   1   7      619.69      667.54     16.39 o 
  19   1   7       18.12       29.16      1.91 o 
  21   1   7        0.00        0.90      1.68 o 
  23   1   7        7.14       10.85      1.39 o 
  25   1   7        2.26        8.70      1.87 o 
  27   1   7        0.00        4.75      3.56 o 
 -28   2   7       54.29       63.84      3.20 o 
 -26   2   7       77.34       77.77      2.96 o 
 -24   2   7        1.74        1.44      1.34 o 
 -22   2   7       14.57       11.36      1.25 o 
 -20   2   7        2.16        0.03      1.08 o 
 -18   2   7        3.17        3.12      0.85 o 
 -16   2   7       46.67       41.96      1.61 o 
 -14   2   7      114.88       97.72      2.59 o 
 -12   2   7       82.48       84.46      2.35 o 
 -10   2   7      401.91      398.51     16.89 o 
  -8   2   7       14.25       15.99      2.01 o 
  -6   2   7     1012.55      939.73     18.41 o 
  -4   2   7     1304.95     1247.22     32.35 o 
  -2   2   7      145.36      136.83      3.41 o 
   0   2   7        0.01        0.00      0.72 o 
   2   2   7      225.14      195.23      4.52 o 
   4   2   7      504.15      503.59     10.53 o 
   6   2   7       29.98       21.02      2.11 o 
   8   2   7       29.17       34.59      1.81 o 
  10   2   7      175.44      167.49      5.45 o 
  12   2   7       85.65       93.41      3.35 o 
  14   2   7      265.98      243.63      8.07 o 
  16   2   7      125.27      112.71      4.58 o 
  18   2   7        8.25        7.29      1.64 o 
  20   2   7        0.13        0.00      0.98 o 
  22   2   7       54.43       59.63      2.83 o 
  24   2   7        3.05        3.68      2.03 o 
  26   2   7        0.49        0.00      1.21 o 
 -27   3   7        0.07        0.57      1.00 o 
 -25   3   7        0.01        0.00      0.97 o 
 -23   3   7      117.51      117.76      3.72 o 
 -21   3   7       71.81       79.55      2.91 o 
 -19   3   7        7.65        2.70      1.31 o 
 -17   3   7       39.92       29.96      1.51 o 
 -15   3   7       57.17       57.02      1.98 o 
 -13   3   7        2.16        3.48      0.78 o 
 -11   3   7       10.63        7.00      0.87 o 
  -9   3   7       66.01       84.87      2.39 o 
  -7   3   7      578.23      626.17     12.24 o 
  -5   3   7       13.61       18.57      1.59 o 
  -3   3   7     2204.42     2215.62     49.53 o 
  -1   3   7     2007.52     1924.48     38.16 o 
   1   3   7      357.17      370.12      8.06 o 
   3   3   7       87.99       90.97      3.33 o 
   5   3   7      322.40      326.39      8.80 o 
   7   3   7       55.66       47.49      1.99 o 
   9   3   7      125.27      127.41      4.25 o 
  11   3   7        8.01        3.81      2.21 o 
  13   3   7      119.71      120.50      4.13 o 
  15   3   7       64.01       59.27      2.69 o 
  17   3   7       15.98       25.72      2.87 o 
  19   3   7       16.21        9.15      1.54 o 
  21   3   7       61.63       50.72      3.81 o 
  23   3   7       49.96       55.54      2.50 o 
 -22   4   7        0.53        0.00      0.91 o 
 -20   4   7       10.14        8.66      1.20 o 
 -18   4   7       15.46       10.14      1.22 o 
 -16   4   7        0.00        0.00      0.74 o 
 -14   4   7        3.03        4.63      1.15 o 
 -12   4   7       40.70       50.07      2.47 o 
 -10   4   7       67.69       68.76      2.83 o 
  -8   4   7       13.56       15.55      1.47 o 
  -6   4   7       24.33       37.67      2.20 o 
  -4   4   7      661.99      646.40     15.39 o 
  -2   4   7      582.01      565.71     13.62 o 
   0   4   7       45.16       62.96      3.53 o 
   2   4   7        3.18        4.58      1.57 o 
   4   4   7       44.26       43.29      2.33 o 
   6   4   7        9.23        8.69      1.64 o 
   8   4   7       62.76       52.28      3.15 o 
  10   4   7       15.26       19.65      2.13 o 
  12   4   7       15.06       16.57      2.08 o 
  14   4   7        2.53        0.18      1.39 o 
  16   4   7       29.81       18.76      2.18 o 
  18   4   7        7.45        6.47      2.67 o 
 -15   5   7       65.39       73.62      3.28 o 
 -13   5   7       29.72       33.01      2.28 o 
 -11   5   7        0.77        0.00      1.15 o 
  -9   5   7       20.96       23.15      1.89 o 
  -7   5   7        2.08        6.09      1.32 o 
  -5   5   7       11.57        7.82      1.88 o 
  -3   5   7        1.55        2.03      1.62 o 
  -1   5   7        0.40        1.56      1.57 o 
   1   5   7       10.25        8.47      1.89 o 
   3   5   7        8.71        6.51      1.76 o 
   5   5   7        0.30        0.00      1.45 o 
   7   5   7        2.74        4.68      1.82 o 
   9   5   7       35.15       37.98      3.09 o 
  11   5   7       39.60       44.56      3.27 o 
  13   5   7        4.22        8.39      2.02 o 
 -30   0   8       26.80       26.46      2.46 o 
 -28   0   8       15.36       11.24      1.76 o 
 -26   0   8       52.01       55.65      3.03 o 
 -24   0   8      238.57      254.83      8.02 o 
 -22   0   8       16.97       13.78      1.78 o 
 -20   0   8      441.12      418.05     17.23 o 
 -18   0   8     1382.66     1297.74     49.05 o 
 -16   0   8     1213.38     1173.69     44.41 o 
 -14   0   8      504.90      481.87     19.43 o 
 -12   0   8       17.92       20.15      1.64 o 
 -10   0   8     1135.68     1213.26     34.29 o 
  -8   0   8      933.76      957.34     27.30 o 
  -6   0   8      128.64      129.27      4.61 o 
  -4   0   8       34.28       35.15      2.08 o 
  -2   0   8     2337.08     2369.59     66.26 o 
   0   0   8      522.94      539.83     15.96 o 
   2   0   8      218.69      257.73      8.18 o 
   4   0   8        3.09        2.39      1.07 o 
   6   0   8      900.47      860.85     24.79 o 
   8   0   8      196.06      231.71      7.54 o 
  10   0   8       75.00       85.01      3.56 o 
  12   0   8      792.72      689.20     31.08 o 
  14   0   8     4364.45     4340.59    185.97 o 
  16   0   8      227.46      313.41     15.38 o 
  18   0   8      478.37      528.06     24.42 o 
  20   0   8       43.26       46.01      4.28 o 
  22   0   8       85.03       95.47      6.42 o 
  24   0   8        0.68        6.06      2.14 o 
  26   0   8       33.44       33.70      3.74 o 
 -29   1   8        2.57        5.94      1.37 o 
 -27   1   8        4.27        2.58      1.16 o 
 -25   1   8       24.28       27.83      1.92 o 
 -23   1   8        0.01        0.00      0.91 o 
 -21   1   8        0.64        0.00      0.81 o 
 -19   1   8      117.93      124.05      3.97 o 
 -17   1   8      422.09      371.60      8.75 o 
 -15   1   8       38.73       34.23      3.74 o 
 -13   1   8       28.89       29.80      1.36 o 
 -11   1   8       49.88       46.02      1.63 o 
  -9   1   8      152.39      172.08      4.06 o 
  -7   1   8        1.69        3.38      0.63 o 
  -5   1   8      385.18      368.08      7.87 o 
  -3   1   8      184.05      165.46      3.95 o 
  -1   1   8        0.55        2.73      0.99 o 
   1   1   8       97.22       99.69      2.71 o 
   3   1   8      685.55      666.86     13.74 o 
   5   1   8      167.11      141.26      3.53 o 
   7   1   8       50.32       48.80      1.77 o 
   9   1   8        2.33        0.00      0.80 o 
  11   1   8        0.91        1.25      1.14 o 
  13   1   8        9.96       15.17      2.02 o 
  15   1   8      418.41      310.46      8.33 o 
  17   1   8      133.19      146.77      6.06 o 
  19   1   8       20.94       31.77      2.06 o 
  21   1   8        0.05        0.52      1.37 o 
  23   1   8       45.66       42.43      5.44 o 
  25   1   8        0.64        5.16      2.32 o 
 -28   2   8      144.50      153.41      4.71 o 
 -26   2   8        2.05        2.07      1.11 o 
 -24   2   8       24.06       28.25      1.90 o 
 -22   2   8       11.08        8.44      1.23 o 
 -20   2   8        8.21        6.44      1.13 o 
 -18   2   8       10.26        4.50      0.95 o 
 -16   2   8        7.26        5.45      0.99 o 
 -14   2   8       25.05       37.42      1.62 o 
 -12   2   8      185.12      160.79      3.79 o 
 -10   2   8      100.01       99.08      2.39 o 
  -8   2   8        5.45        3.80      1.18 o 
  -6   2   8      136.83      130.24      3.40 o 
  -4   2   8      104.83       91.58      2.68 o 
  -2   2   8        7.15        6.28      0.90 o 
   0   2   8      344.02      360.67      7.88 o 
   2   2   8      411.97      385.00      8.31 o 
   4   2   8      350.68      303.39      6.73 o 
   6   2   8       24.11       26.62      1.71 o 
   8   2   8       36.12       36.35      1.98 o 
  10   2   8        0.33        0.55      1.23 o 
  12   2   8       10.19       17.17      1.58 o 
  14   2   8        5.11        4.64      1.23 o 
  16   2   8       26.84       28.19      1.97 o 
  18   2   8       17.93       16.48      2.08 o 
  20   2   8        5.97        2.67      1.80 o 
  22   2   8        1.29        0.55      1.23 o 
  24   2   8        0.71        1.03      1.20 o 
 -25   3   8        3.78        4.19      1.18 o 
 -23   3   8        1.03        2.93      1.06 o 
 -21   3   8       12.63        9.43      1.23 o 
 -19   3   8       20.04       11.85      1.30 o 
 -17   3   8        9.31        7.28      1.08 o 
 -15   3   8       11.60        9.92      1.04 o 
 -13   3   8       22.33       20.62      1.57 o 
 -11   3   8       14.71       11.78      1.35 o 
  -9   3   8       44.81       35.53      1.99 o 
  -7   3   8       47.88       44.99      2.23 o 
  -5   3   8      157.75      144.02      4.33 o 
  -3   3   8      202.12      215.54      5.16 o 
  -1   3   8      279.00      255.41      5.95 o 
   1   3   8      315.68      323.66      8.84 o 
   3   3   8      173.10      173.65      5.29 o 
   5   3   8       43.93       32.95      2.07 o 
   7   3   8      116.98      101.45      3.70 o 
   9   3   8       73.61       84.91      3.28 o 
  11   3   8        0.24        0.00      0.93 o 
  13   3   8        3.88        2.71      1.12 o 
  15   3   8        5.94        0.83      1.09 o 
  17   3   8       14.54       13.60      1.68 o 
  19   3   8        0.32        0.00      2.06 o 
  21   3   8        1.89        0.00      2.01 o 
 -20   4   8        1.46        0.30      1.32 o 
 -18   4   8       14.17       18.45      2.14 o 
 -16   4   8       12.81       15.05      1.59 o 
 -14   4   8        0.12        1.11      1.02 o 
 -12   4   8        0.51        0.15      0.94 o 
 -10   4   8       10.60       10.16      1.36 o 
  -8   4   8      106.92       94.50      3.39 o 
  -6   4   8       34.81       31.21      2.10 o 
  -4   4   8       14.13       21.02      1.68 o 
  -2   4   8      193.91      187.74      7.13 o 
   0   4   8      154.56      155.64      6.31 o 
   2   4   8        2.12        0.00      1.39 o 
   4   4   8       69.93       66.20      3.93 o 
   6   4   8        7.89        5.23      1.57 o 
   8   4   8        2.71        2.60      1.45 o 
  10   4   8        4.78        3.20      1.43 o 
  12   4   8       16.75       14.08      1.93 o 
  14   4   8        0.01        0.00      1.32 o 
  16   4   8        7.35        5.16      1.75 o 
 -13   5   8       44.36       49.07      2.69 o 
 -11   5   8       53.20       55.46      2.81 o 
  -9   5   8       10.17       10.22      1.51 o 
  -7   5   8        6.37        6.69      1.88 o 
  -5   5   8       13.12       18.03      2.46 o 
  -3   5   8      122.60      115.82      5.42 o 
  -1   5   8       15.63       13.65      2.27 o 
   1   5   8       37.01       37.15      2.54 o 
   3   5   8       69.04       79.49      4.73 o 
   5   5   8       24.07       24.95      2.58 o 
   7   5   8        3.32        1.53      1.78 o 
   9   5   8        0.30        0.00      1.57 o 
 -27   1   9        0.90        0.10      1.62 o 
 -25   1   9       12.67       10.58      1.47 o 
 -23   1   9        0.86        1.84      1.06 o 
 -21   1   9        2.84        1.18      0.94 o 
 -19   1   9       97.57       88.24      3.08 o 
 -17   1   9       21.56       20.32      1.63 o 
 -15   1   9       37.08       33.94      2.48 o 
 -13   1   9      372.07      357.15     10.71 o 
 -11   1   9      454.32      422.36     11.42 o 
  -9   1   9       54.75       59.30      2.02 o 
  -7   1   9      111.08       98.48      3.30 o 
  -5   1   9      106.15      107.32      2.97 o 
  -3   1   9      126.74      142.42      3.66 o 
  -1   1   9      361.62      373.76      8.12 o 
   1   1   9        2.31        1.26      0.75 o 
   3   1   9        0.00        0.00      0.74 o 
   5   1   9        5.48        7.21      0.97 o 
   7   1   9       10.67       12.28      1.68 o 
   9   1   9       59.95       60.77      2.60 o 
  11   1   9        2.53        2.87      1.16 o 
  13   1   9      137.47      135.29      4.43 o 
  15   1   9      309.91      330.93     11.59 o 
  17   1   9       81.11       75.94      4.16 o 
  19   1   9      245.41      248.49      9.23 o 
  21   1   9      122.12      131.66      5.89 o 
  23   1   9       22.31       36.46      2.90 o 
 -26   2   9        8.00       11.10      1.59 o 
 -24   2   9       31.48       36.03      2.44 o 
 -22   2   9       53.50       58.19      2.60 o 
 -20   2   9       38.48       43.08      2.80 o 
 -18   2   9       32.05       30.78      1.82 o 
 -16   2   9        8.03       10.56      1.27 o 
 -14   2   9      398.70      383.14      9.00 o 
 -12   2   9      842.63      825.45     16.12 o 
 -10   2   9      425.77      418.22     10.39 o 
  -8   2   9       72.21       81.88      3.68 o 
  -6   2   9      190.47      194.84      4.72 o 
  -4   2   9        9.80       12.25      1.11 o 
  -2   2   9       92.16       91.60      2.75 o 
   0   2   9      243.99      246.24      5.74 o 
   2   2   9        2.74        5.88      0.94 o 
   4   2   9       99.36      101.32      3.53 o 
   6   2   9       71.81       58.89      2.57 o 
   8   2   9      322.70      310.19      8.42 o 
  10   2   9      199.80      211.21      6.18 o 
  12   2   9       22.02       24.30      1.87 o 
  14   2   9        0.07        0.00      1.21 o 
  16   2   9      115.94      124.05      4.31 o 
  18   2   9      131.23      159.46      6.75 o 
  20   2   9       19.85       27.85      2.89 o 
 -23   3   9        0.18        0.25      1.06 o 
 -21   3   9        4.39        3.86      1.20 o 
 -19   3   9        0.02        0.33      1.24 o 
 -17   3   9       27.28       26.74      2.67 o 
 -15   3   9       81.61       66.55      3.38 o 
 -13   3   9        4.05        1.98      1.00 o 
 -11   3   9       47.97       48.31      2.98 o 
  -9   3   9        1.69        1.86      0.98 o 
  -7   3   9       10.10       12.19      1.36 o 
  -5   3   9       41.99       45.49      3.58 o 
  -3   3   9      207.39      206.87      5.06 o 
  -1   3   9      225.59      225.56      6.60 o 
   1   3   9       22.74       19.74      1.78 o 
   3   3   9      114.57       95.44      3.64 o 
   5   3   9      146.43      136.10      4.59 o 
   7   3   9        0.01        0.28      1.09 o 
   9   3   9       33.80       30.81      2.09 o 
  11   3   9       14.58       17.01      1.70 o 
  13   3   9        1.38        0.00      1.26 o 
  15   3   9        7.21        3.66      1.91 o 
  17   3   9        1.16        0.00      1.17 o 
 -18   4   9        3.51        7.15      1.75 o 
 -16   4   9       16.39       16.95      2.04 o 
 -14   4   9       29.44       32.77      2.20 o 
 -12   4   9       10.01       13.78      1.54 o 
 -10   4   9        0.01        0.35      0.99 o 
  -8   4   9       69.39       91.82      3.44 o 
  -6   4   9      178.52      191.02      8.49 o 
  -4   4   9        5.61        6.80      1.82 o 
  -2   4   9      153.15      145.30      6.00 o 
   0   4   9      212.25      220.02      8.09 o 
   2   4   9       89.08       82.14      7.41 o 
   4   4   9       11.63       12.18      2.01 o 
   6   4   9        5.85        8.30      1.82 o 
   8   4   9        5.78        5.78      1.70 o 
  10   4   9        0.06        0.00      1.39 o 
  12   4   9        0.02        0.00      1.51 o 
  -5   5   9       55.14       61.87      4.03 o 
  -3   5   9       12.91       22.19      2.69 o 
  -1   5   9        0.11        0.00      1.87 o 
   1   5   9       37.75       44.41      3.59 o 
 -26   0  10       22.32       24.60      3.57 o 
 -24   0  10       29.70       25.85      3.39 o 
 -22   0  10       20.32       24.78      3.39 o 
 -20   0  10       13.00       10.52      2.50 o 
 -18   0  10       44.48       36.21      3.75 o 
 -16   0  10       19.48       21.04      3.03 o 
 -14   0  10       18.26       14.80      2.85 o 
 -12   0  10       30.80       32.63      3.57 o 
 -10   0  10      152.62      155.81      8.22 o 
  -8   0  10      470.34      459.49     14.00 o 
  -6   0  10        0.15        2.31      1.32 o 
  -4   0  10      148.41      149.42      5.50 o 
  -2   0  10        0.00        0.00      1.13 o 
   0   0  10       47.17       34.33      2.46 o 
   2   0  10      124.44      127.35      4.98 o 
   4   0  10      302.90      279.53      9.13 o 
   6   0  10       77.65       91.64      4.09 o 
   8   0  10       56.30       68.15      5.17 o 
  10   0  10        2.56        8.38      2.50 o 
  12   0  10      261.67      225.28     11.81 o 
  14   0  10       30.88       15.87      3.03 o 
  16   0  10      173.40      139.36      8.40 o 
  18   0  10        2.52        4.63      2.32 o 
  20   0  10       17.72       27.81      3.57 o 
 -25   1  10        0.27        0.00      1.10 o 
 -23   1  10        0.57        0.83      1.37 o 
 -21   1  10        1.23        0.27      1.39 o 
 -19   1  10        1.67        0.98      1.39 o 
 -17   1  10        1.92        3.53      1.37 o 
 -15   1  10       26.37       29.90      2.51 o 
 -13   1  10       65.58       61.15      3.27 o 
 -11   1  10        7.25        9.98      1.82 o 
  -9   1  10       16.73       18.29      1.56 o 
  -7   1  10       94.64       86.74      2.71 o 
  -5   1  10        1.57        1.78      0.83 o 
  -3   1  10        2.61        2.78      1.05 o 
  -1   1  10       17.31       17.51      1.26 o 
   1   1  10       14.69       16.09      1.24 o 
   3   1  10      268.20      254.80      5.97 o 
   5   1  10      169.90      175.96      5.32 o 
   7   1  10        6.22        5.88      1.34 o 
   9   1  10        1.19        3.68      1.61 o 
  11   1  10        7.04       12.30      1.64 o 
  13   1  10       39.33       36.45      3.09 o 
  15   1  10       48.75       65.86      7.58 o 
  17   1  10       15.91       23.08      2.46 o 
  19   1  10        8.55       13.15      2.50 o 
 -22   2  10        0.51        0.00      1.07 o 
 -20   2  10       17.97       15.04      1.57 o 
 -18   2  10       34.17       33.28      2.06 o 
 -16   2  10       14.23       19.67      1.59 o 
 -14   2  10        0.16        0.67      1.32 o 
 -12   2  10      204.35      196.14      6.81 o 
 -10   2  10      289.18      327.62      8.52 o 
  -8   2  10        0.57        0.93      1.73 o 
  -6   2  10       46.93       56.67      2.16 o 
  -4   2  10       91.80       85.16      2.68 o 
  -2   2  10      190.80      217.28      5.23 o 
   0   2  10       15.11       15.04      1.50 o 
   2   2  10      322.17      329.20     11.30 o 
   4   2  10      886.66      829.23     21.48 o 
   6   2  10      286.32      315.71      8.70 o 
   8   2  10        2.44        2.95      1.30 o 
  10   2  10       45.92       49.24      2.63 o 
  12   2  10       26.59       18.15      1.83 o 
  14   2  10        7.77       13.31      1.76 o 
  16   2  10        7.11        3.60      2.05 o 
  18   2  10       79.75       87.08      4.79 o 
 -19   3  10        3.93        7.88      1.75 o 
 -17   3  10        0.75        0.00      1.24 o 
 -15   3  10        2.04        0.92      1.34 o 
 -13   3  10       30.63       31.01      2.56 o 
 -11   3  10       54.06       48.57      2.42 o 
  -9   3  10       24.49       20.11      1.67 o 
  -7   3  10        4.41        4.26      1.15 o 
  -5   3  10        8.02        7.42      1.10 o 
  -3   3  10       33.81       30.75      2.11 o 
  -1   3  10        1.43        0.90      1.06 o 
   1   3  10        9.99       12.30      1.51 o 
   3   3  10       11.56       11.39      1.56 o 
   5   3  10       47.07       41.65      2.47 o 
   7   3  10       33.91       29.17      2.22 o 
   9   3  10        1.37        0.22      1.16 o 
  11   3  10        1.68        0.00      1.27 o 
  13   3  10        3.26        4.08      1.47 o 
  15   3  10        1.82        1.07      1.68 o 
 -12   4  10        7.61        7.82      1.48 o 
 -10   4  10        0.10        0.00      1.15 o 
  -8   4  10        1.81        2.56      1.57 o 
  -6   4  10       31.96       25.59      2.94 o 
  -4   4  10       65.21       66.53      3.97 o 
  -2   4  10       38.72       42.80      3.25 o 
   0   4  10        0.35        0.46      1.45 o 
   2   4  10       37.56       41.50      3.15 o 
   4   4  10       89.45       92.56      5.53 o 
   6   4  10       78.89       76.97      3.50 o 
   8   4  10        4.21        6.09      1.82 o 
 -21   1  11        8.63       10.31      1.89 o 
 -19   1  11       29.37       27.91      2.64 o 
 -17   1  11       35.12       32.35      2.69 o 
 -15   1  11        2.38        2.64      1.50 o 
 -13   1  11      227.01      221.10      7.65 o 
 -11   1  11      703.10      675.05     23.41 o 
  -9   1  11      108.57      117.51      5.10 o 
  -7   1  11       83.45       87.27      3.32 o 
  -5   1  11       30.98       27.14      1.67 o 
  -3   1  11        8.09        7.57      1.29 o 
  -1   1  11       19.89       26.83      1.62 o 
   1   1  11        4.79        3.81      1.02 o 
   3   1  11        5.95        5.83      1.29 o 
   5   1  11       28.85       33.87      2.23 o 
   7   1  11        6.73        5.62      1.70 o 
   9   1  11      165.59      172.13      5.42 o 
  11   1  11       45.22       48.81      3.34 o 
  13   1  11        1.41        2.50      1.54 o 
  15   1  11        0.04        3.07      1.62 o 
  17   1  11       16.45       22.14      2.51 o 
 -20   2  11        0.26        0.00      1.41 o 
 -18   2  11        0.14        0.00      1.28 o 
 -16   2  11        0.45        1.29      1.45 o 
 -14   2  11       14.93       11.15      1.84 o 
 -12   2  11       73.06       72.90      3.86 o 
 -10   2  11      155.12      150.73      5.79 o 
  -8   2  11      117.86      121.36      4.07 o 
  -6   2  11       22.83       29.57      4.24 o 
  -4   2  11        1.08        0.69      0.90 o 
  -2   2  11       48.78       42.89      2.36 o 
   0   2  11       23.35       22.62      1.85 o 
   2   2  11       34.97       36.49      2.29 o 
   4   2  11       85.19       83.09      3.50 o 
   6   2  11        3.80        3.90      2.14 o 
   8   2  11        8.90        8.07      1.84 o 
  10   2  11       30.22       39.65      2.61 o 
  12   2  11        1.86        2.54      1.82 o 
  14   2  11       44.26       46.97      3.65 o 
 -15   3  11       14.30       17.64      2.23 o 
 -13   3  11       52.24       55.91      3.45 o 
 -11   3  11       25.51       26.49      4.46 o 
  -9   3  11        0.00        0.00      1.16 o 
  -7   3  11       13.87       20.11      1.71 o 
  -5   3  11       11.75       11.23      1.80 o 
  -3   3  11        0.30        0.45      1.15 o 
  -1   3  11       19.47       25.01      1.98 o 
   1   3  11        1.16        0.00      1.19 o 
   3   3  11       32.25       33.87      2.33 o 
   5   3  11       38.12       29.92      2.33 o 
   7   3  11        1.90        0.00      1.23 o 
   9   3  11       24.17       22.40      2.44 o 
 -18   0  12        4.94        7.31      2.50 o 
 -16   0  12        8.14        6.06      2.67 o 
 -14   0  12        4.22        7.49      2.67 o 
 -12   0  12      109.58      110.67      6.96 o 
 -10   0  12      165.95      168.29      9.11 o 
  -8   0  12      220.31      215.27     10.91 o 
  -6   0  12      921.11     1018.97     39.91 o 
  -4   0  12      361.53      357.19     12.99 o 
  -2   0  12       60.43       63.75      3.53 o 
   0   0  12        0.12        0.00      3.39 o 
   2   0  12        0.46        0.00      1.78 o 
   4   0  12        0.72        3.03      1.78 o 
   6   0  12        3.66        7.66      2.32 o 
   8   0  12       15.22       30.84      3.92 o 
  10   0  12       44.25       57.07      4.99 o 
  12   0  12        0.03        6.06      2.32 o 
 -17   1  12       12.94       16.72      2.33 o 
 -15   1  12       50.25       53.09      3.52 o 
 -13   1  12       27.35       30.15      2.77 o 
 -11   1  12       24.10       30.02      2.89 o 
  -9   1  12      143.61      172.01      6.61 o 
  -7   1  12      143.34      142.30     10.36 o 
  -5   1  12       58.91       56.32      5.03 o 
  -3   1  12        6.33        6.91      1.67 o 
  -1   1  12        1.30        0.51      1.54 o 
   1   1  12        0.66        0.32      2.68 o 
   3   1  12       67.18       60.74      2.94 o 
   5   1  12      153.79      158.22      5.22 o 
   7   1  12       60.41       80.83      4.35 o 
   9   1  12        1.39        3.06      2.85 o 
  11   1  12       58.26       58.97      3.85 o 
 -14   2  12        0.23        1.09      1.58 o 
 -12   2  12        7.87        6.07      2.76 o 
 -10   2  12       37.99       35.10      2.99 o 
  -8   2  12       24.82       25.67      2.61 o 
  -6   2  12        0.29        0.00      1.21 o 
  -4   2  12        5.44        0.00      1.78 o 
  -2   2  12       15.94       17.57      1.81 o 
   0   2  12       24.37       21.65      1.94 o 
   2   2  12        0.00        0.32      1.50 o 
   4   2  12       78.59       67.48      3.29 o 
   6   2  12      148.56      138.37      4.88 o 
   8   2  12       37.29       38.75      2.62 o 
  -7   3  12        3.79        1.30      1.62 o 
  -5   3  12        0.53        0.00      1.39 o 
  -3   3  12        3.43        2.10      1.67 o 
  -1   3  12       26.48       24.22      2.35 o 
   1   3  12       13.83       17.67      1.91 o 
 -11   1  13       23.94       27.27      2.83 o 
  -9   1  13       63.10       71.35      4.28 o 
  -7   1  13        0.96        4.60      4.63 o 
  -5   1  13       39.65       46.13      3.52 o 
  -3   1  13       12.51       13.70      2.33 o 
  -1   1  13        0.51        0.00      2.72 o 
   1   1  13        2.53        3.69      1.30 o 
   3   1  13        0.07        3.60      1.65 o 
   5   1  13        6.00        8.85      2.58 o 
                                                 
